# Supplementary material for: Pulsed Eddy Current Sensing for Critical Pipe Condition Assessment
Source: Sensors (Basel). 2017 Sep 26;17(10):2208. doi: 10.3390/s17102208 (PMC5677363; doi:10.3390/s17102208)
Supplement: Supplementary file 1 [file sensors-17-02208-s001.zip]

Archive with 40 entries (33 files):
- Supplementary_Material_Pulsed_Eddy_Current_Sensing_for_Critical_Pipe/
- Supplementary_Material_Pulsed_Eddy_Current_Sensing_for_Critical_Pipe/Comsol FEA Model/
- Supplementary_Material_Pulsed_Eddy_Current_Sensing_for_Critical_Pipe/Comsol FEA Model/Sensors_Paper.mph
- Supplementary_Material_Pulsed_Eddy_Current_Sensing_for_Critical_Pipe/GP Code/
- Supplementary_Material_Pulsed_Eddy_Current_Sensing_for_Critical_Pipe/GP Code/Feature Values.fig
- Supplementary_Material_Pulsed_Eddy_Current_Sensing_for_Critical_Pipe/GP Code/Fig4.fig
- Supplementary_Material_Pulsed_Eddy_Current_Sensing_for_Critical_Pipe/GP Code/GP Simulated Data.fig
- Supplementary_Material_Pulsed_Eddy_Current_Sensing_for_Critical_Pipe/GP Code/lowThicknessData.mat
- Supplementary_Material_Pulsed_Eddy_Current_Sensing_for_Critical_Pipe/GP Code/PEC_cal_plates.mat
- Supplementary_Material_Pulsed_Eddy_Current_Sensing_for_Critical_Pipe/GP Code/Runall_GP.m
- Supplementary_Material_Pulsed_Eddy_Current_Sensing_for_Critical_Pipe/GP Code/Runall_highThickness.m
- Supplementary_Material_Pulsed_Eddy_Current_Sensing_for_Critical_Pipe/GP Code/Runall_lowThickness.m
- Supplementary_Material_Pulsed_Eddy_Current_Sensing_for_Critical_Pipe/GP Code/Simulated_Data.mat
- Supplementary_Material_Pulsed_Eddy_Current_Sensing_for_Critical_Pipe/Low sensitivity to Lift-off/
- Supplementary_Material_Pulsed_Eddy_Current_Sensing_for_Critical_Pipe/Low sensitivity to Lift-off/Fig1.fig
- Supplementary_Material_Pulsed_Eddy_Current_Sensing_for_Critical_Pipe/Low sensitivity to Lift-off/Fig2.fig
- Supplementary_Material_Pulsed_Eddy_Current_Sensing_for_Critical_Pipe/Low sensitivity to Lift-off/Fig3.fig
- Supplementary_Material_Pulsed_Eddy_Current_Sensing_for_Critical_Pipe/Low sensitivity to Lift-off/Fig4.fig
- Supplementary_Material_Pulsed_Eddy_Current_Sensing_for_Critical_Pipe/Low sensitivity to Lift-off/PEC_cal_plates.mat
- Supplementary_Material_Pulsed_Eddy_Current_Sensing_for_Critical_Pipe/Low sensitivity to Lift-off/Runall.m
- Supplementary_Material_Pulsed_Eddy_Current_Sensing_for_Critical_Pipe/Material Properties/
- Supplementary_Material_Pulsed_Eddy_Current_Sensing_for_Critical_Pipe/Material Properties/ConductivityData.mat
- Supplementary_Material_Pulsed_Eddy_Current_Sensing_for_Critical_Pipe/Material Properties/Grey Cast Iron BH Curve.csv
- Supplementary_Material_Pulsed_Eddy_Current_Sensing_for_Critical_Pipe/Material Properties/Grey Cast Iron Electrical Conductivity.xlsx
- Supplementary_Material_Pulsed_Eddy_Current_Sensing_for_Critical_Pipe/Material Properties/PlotCunductivity.m
- Supplementary_Material_Pulsed_Eddy_Current_Sensing_for_Critical_Pipe/Plot Simulated Signals/
- Supplementary_Material_Pulsed_Eddy_Current_Sensing_for_Critical_Pipe/Plot Simulated Signals/Plot_Curves.m
- Supplementary_Material_Pulsed_Eddy_Current_Sensing_for_Critical_Pipe/Plot Simulated Signals/X10.csv
- Supplementary_Material_Pulsed_Eddy_Current_Sensing_for_Critical_Pipe/Plot Simulated Signals/X10_lo.csv
- Supplementary_Material_Pulsed_Eddy_Current_Sensing_for_Critical_Pipe/Plot Simulated Signals/X15.csv
- Supplementary_Material_Pulsed_Eddy_Current_Sensing_for_Critical_Pipe/Plot Simulated Signals/X15_lo.csv
- Supplementary_Material_Pulsed_Eddy_Current_Sensing_for_Critical_Pipe/Plot Simulated Signals/X20.csv
- Supplementary_Material_Pulsed_Eddy_Current_Sensing_for_Critical_Pipe/Plot Simulated Signals/X20_lo.csv
- Supplementary_Material_Pulsed_Eddy_Current_Sensing_for_Critical_Pipe/Plot Simulated Signals/X5.csv
- Supplementary_Material_Pulsed_Eddy_Current_Sensing_for_Critical_Pipe/Plot Simulated Signals/X5_lo.csv
- Supplementary_Material_Pulsed_Eddy_Current_Sensing_for_Critical_Pipe/Sensitivity at low thickness/
- Supplementary_Material_Pulsed_Eddy_Current_Sensing_for_Critical_Pipe/Sensitivity at low thickness/Fig3.fig
- Supplementary_Material_Pulsed_Eddy_Current_Sensing_for_Critical_Pipe/Sensitivity at low thickness/Fig4.fig
- Supplementary_Material_Pulsed_Eddy_Current_Sensing_for_Critical_Pipe/Sensitivity at low thickness/lowThicknessData.mat
- Supplementary_Material_Pulsed_Eddy_Current_Sensing_for_Critical_Pipe/Sensitivity at low thickness/Runall_lowThickness.m
