# Supplementary material for: Pulsed Eddy Current Sensing for Critical Pipe Condition Assessment
Source: Sensors (Basel). 2017 Sep 26;17(10):2208. doi: 10.3390/s17102208 (PMC5677363; doi:10.3390/s17102208)
Supplement: Supplementary file 1 [file sensors-17-02208-s001.zip › Supplementary_Material_Pulsed_Eddy_Current_Sensing_for_Critical_Pipe/Material Properties/Grey Cast Iron BH Curve.csv]

H (A/m)	B (T)
0	0
31.02770975	0.002460187
22143.53	0.16384956
31966.58067	0.236761101
47925.16618	0.344715857
63887.18944	0.447383429
79867.61101	0.545647871
159689.2262	0.983076613
239533.9189	1.34495784
319395.7208	1.645495789
399280.6001	1.894185966
479182.6682	2.104026729
560429.3567	2.288708123
640204.8966	2.449984185
720072.5872	2.597289506
800146.7017	2.73465883
1199254.778	3.328917566
1598328.636	3.865431998
1997666.691	4.382693044
2396890.154	4.894031194
2796113.618	5.400834082
3195393.581	5.906466413
3594731.636	6.412126624
3994185.079	6.914787489
