# Supplementary material for: Pulsed Eddy Current Sensing for Critical Pipe Condition Assessment
Source: Sensors (Basel). 2017 Sep 26;17(10):2208. doi: 10.3390/s17102208 (PMC5677363; doi:10.3390/s17102208)
Supplement: Supplementary file 1 [file sensors-17-02208-s001.zip › Supplementary_Material_Pulsed_Eddy_Current_Sensing_for_Critical_Pipe/Material Properties/Grey Cast Iron Electrical Conductivity.xlsx]

## Sheet: Sheet1
Temperature (K)	Electrical Conductivity (S/m)
350.023	1.92949e+06
348.809	1.9273e+06
347.757	1.93901e+06
346.517	1.94138e+06
345.377	1.93504e+06
343.202	1.95575e+06
341.219	1.94669e+06
339.19	1.95458e+06
337.494	1.95668e+06
336.685	1.95381e+06
335.51	1.96443e+06
334.439	1.96012e+06
333.479	1.96192e+06
332.505	1.96765e+06
331.55	1.96773e+06
330.477	1.97834e+06
329.461	1.97033e+06
328.641	1.98594e+06
327.745	1.98161e+06
326.307	1.98586e+06
324.476	1.98241e+06
323.544	1.98988e+06
322.552	1.99189e+06
321.586	2.00048e+06
320.563	1.99658e+06
319.408	1.99432e+06
317.384	2.00514e+06
315.659	2.00555e+06
314.484	2.01187e+06
313.552	2.01492e+06
312.523	2.0103e+06
311.524	2.02496e+06
310.519	2.02981e+06
309.519	2.0131e+06
308.579	2.03124e+06
307.456	2.03216e+06
306.521	2.03023e+06
305.513	2.04399e+06
304.521	2.03006e+06
303.515	2.03351e+06
302.51	2.04255e+06
301.518	2.04928e+06
300.525	2.05296e+06
299.53	2.05812e+06
298.547	2.05184e+06
297.55	2.05682e+06
296.534	2.07191e+06
295.493	2.07217e+06
294.56	2.06625e+06
293.568	2.06973e+06
292.549	2.0686e+06
291.556	2.0686e+06
290.552	2.0706e+06
289.491	2.07892e+06
288.553	2.07034e+06
287.583	2.07418e+06
286.558	2.0755e+06
285.488	2.08722e+06
284.496	2.09113e+06
283.508	2.07716e+06
282.577	2.0971e+06
281.508	2.09157e+06
280.49	2.09737e+06
279.498	2.10006e+06
278.485	2.10726e+06
277.511	2.10998e+06
276.505	2.10699e+06
275.507	2.10411e+06
274.496	2.10835e+06
273.493	2.10582e+06
272.517	2.10726e+06
271.515	2.11688e+06
270.516	2.11506e+06
269.533	2.12393e+06
268.556	2.1231e+06
267.56	2.12733e+06
266.473	2.12742e+06
265.579	2.13129e+06
264.486	2.12632e+06
263.489	2.13305e+06
262.512	2.13407e+06
261.513	2.14862e+06
260.518	2.146e+06
259.521	2.14637e+06
258.533	2.1538e+06
257.522	2.13583e+06
256.541	2.15522e+06
255.54	2.14328e+06
254.553	2.15126e+06
253.562	2.15834e+06
252.566	2.16081e+06
251.479	2.16385e+06
250.482	2.16461e+06
249.482	2.15749e+06
248.482	2.16357e+06
247.481	2.17054e+06
246.492	2.1793e+06
245.494	2.17179e+06
244.495	2.18618e+06
243.508	2.17352e+06
242.487	2.1893e+06
241.568	2.17592e+06
240.563	2.18181e+06
239.525	2.19379e+06
238.521	2.20254e+06
237.515	2.19379e+06
236.512	2.1987e+06
235.517	2.20967e+06
234.518	2.2057e+06
233.516	2.20828e+06
232.531	2.21047e+06
231.504	2.20422e+06
230.501	2.20462e+06
229.507	2.22326e+06
228.507	2.22729e+06
227.517	2.21585e+06
226.51	2.22417e+06
225.506	2.23367e+06
224.506	2.22679e+06
223.523	2.22891e+06
222.529	2.23702e+06
221.542	2.22941e+06
220.542	2.23448e+06
219.736	2.24849e+06
