# Supplementary material for: Pulsed Eddy Current Sensing for Critical Pipe Condition Assessment
Source: Sensors (Basel). 2017 Sep 26;17(10):2208. doi: 10.3390/s17102208 (PMC5677363; doi:10.3390/s17102208)
Supplement: Supplementary file 1 [file sensors-17-02208-s001.zip › Supplementary_Material_Pulsed_Eddy_Current_Sensing_for_Critical_Pipe/Plot Simulated Signals/X10.csv]

% Model	Sensors_Paper.mph
% Version	COMSOL 4.4.0.248
% Date	Jul 27 2017, 23:49
% Dimension	1
% Nodes	401
% Expressions	1
% Description	Global
% r	Height
0	1.0544296532595548E-7
1.5E-4	0.7714951095555547
3.0E-4	0.7424412621596285
4.5E-4	0.7053433611628299
6.0E-4	0.6673567198984244
7.499999999999999E-4	0.6303715285150336
9.0E-4	0.594788302688145
0.00105	0.5611380390517454
0.0012	0.5288674457637861
0.0013499999999999999	0.49847762263277
0.0014999999999999998	0.4699942045538057
0.0016499999999999998	0.4428950910378232
0.0018	0.41734429064996376
0.00195	0.3933850866987831
0.0021	0.3711539282775291
0.00225	0.35022083504336093
0.0024	0.33051063272217135
0.0025499999999999997	0.3115832106818094
0.0026999999999999997	0.2936575289622975
0.0028499999999999997	0.2767629803567671
0.0029999999999999996	0.2608668438491694
0.0031499999999999996	0.2459176850589434
0.0032999999999999995	0.2318601006869027
0.0034499999999999995	0.21863967141761942
0.0036	0.2062045553456528
0.00375	0.1945059214116696
0.0039	0.1834979795068006
0.00405	0.17313787055464055
0.0042	0.16338551008330518
0.00435	0.15420341959465078
0.0045	0.145556558883894
0.00465	0.137412164578032
0.0048	0.12973959702355267
0.0049499999999999995	0.12251019629362245
0.0050999999999999995	0.11569714743926535
0.0052499999999999995	0.10927535478118983
0.005399999999999999	0.10322132486739542
0.005549999999999999	0.09751305763536358
0.005699999999999999	0.09212994528028301
0.005849999999999999	0.08705267832259544
0.005999999999999999	0.08226315837761075
0.006149999999999999	0.07774441714917794
0.006299999999999999	0.07348054119465185
0.006449999999999999	0.06945660203569885
0.006599999999999999	0.06565859121817463
0.006749999999999999	0.06207335995217052
0.006899999999999999	0.05868856299042377
0.007049999999999999	0.05549260642919824
0.0072	0.05247459913941023
0.00735	0.049624307558820496
0.0075	0.04693211359655705
0.00765	0.04438897542077563
0.0078	0.04198639091798716
0.007949999999999999	0.03971636362909213
0.0081	0.03757137098211395
0.008249999999999999	0.03554433465573758
0.0084	0.03362859292033587
0.008549999999999999	0.031817874815029415
0.0087	0.03010627603022792
0.008849999999999998	0.028488236374704424
0.0090	0.02695851871585992
0.009149999999999998	0.025512189289826143
0.0093	0.02414459928606474
0.009449999999999998	0.022851367618059358
0.0096	0.021628364798436373
0.00975	0.020471697842701298
0.009899999999999999	0.019377696131498878
0.01005	0.018342898166265054
0.010199999999999999	0.017364039158170808
0.01035	0.016438039394141474
0.010499999999999999	0.015561993328297503
0.01065	0.014733159350448227
0.010799999999999999	0.013948950186963306
0.01095	0.013206923892405324
0.011099999999999999	0.012504775393212958
0.01125	0.011840328547596061
0.011399999999999999	0.011211528688034995
0.01155	0.010616435615437462
0.011699999999999999	0.010053217015808632
0.01185	0.009520142272561665
0.011999999999999999	0.00901557664923759
0.01215	0.008537975819259701
0.012299999999999998	0.00808588072079555
0.01245	0.00765791271642946
0.012599999999999998	0.007252769038493758
0.01275	0.00686921850245027
0.012899999999999998	0.00650609747152369
0.013049999999999999	0.006162306057448061
0.013199999999999998	0.0058368045423455766
0.013349999999999999	0.005528610008718594
0.013499999999999998	0.0052367931645441014
0.013649999999999999	0.004960475351765941
0.013799999999999998	0.004698825727099675
0.013949999999999999	0.004451058604825442
0.014099999999999998	0.004216430951674648
0.014249999999999999	0.003994240025005746
0.0144	0.003783821145459476
0.014549999999999999	0.0035845455963377047
0.0147	0.0033958186420217245
0.014849999999999999	0.003217077658622077
0.015	0.0030477903700559827
0.015149999999999999	0.0028874531835503133
0.0153	0.002735589618653406
0.015449999999999998	0.002591748824415203
0.0156	0.002455504179457878
0.01575	0.0023264519704201936
0.015899999999999997	0.0022042101438679014
0.01605	0.0020884171278769013
0.0162	0.0019787307188759064
0.01635	0.001874827030385352
0.016499999999999997	0.001776399499780804
0.016649999999999998	0.0016831579501136343
0.0168	0.001594827703503996
0.01695	0.0015111487435814335
0.017099999999999997	0.0014318749237450894
0.017249999999999998	0.001356773219140215
0.0174	0.001285623019505799
0.01755	0.0012182154607429858
0.017699999999999997	0.0011543527931574728
0.017849999999999998	0.0010938477840413518
0.018	0.0010365231529563944
0.01815	9.82211037749859E-4
0.018299999999999997	9.307524895684167E-4
0.018449999999999998	8.819969953921372E-4
0.0186	8.358020264266864E-4
0.01875	7.920326110250184E-4
0.018899999999999997	7.505609306885191E-4
0.019049999999999997	7.112659379590586E-4
0.0192	6.740329949848449E-4
0.01935	6.387535315218227E-4
0.0195	6.053247214930712E-4
0.019649999999999997	5.736491768641031E-4
0.019799999999999998	5.436346581028674E-4
0.01995	5.151938001378509E-4
0.0201	4.8824385309372833E-4
0.020249999999999997	4.627064369250022E-4
0.020399999999999998	4.3850730923898813E-4
0.02055	4.1557614552910306E-4
0.0207	3.9384633123017826E-4
0.020849999999999997	3.7325476488942735E-4
0.020999999999999998	3.537416718198326E-4
0.02115	3.352504278234789E-4
0.0213	3.1772739222009946E-4
0.021449999999999997	3.01121749845331E-4
0.021599999999999998	2.853853615033633E-4
0.02175	2.7047262232206997E-4
0.0219	2.563403277262102E-4
0.022049999999999997	2.4294754651189005E-4
0.022199999999999998	2.3025550069348668E-4
0.02235	2.1822745173001815E-4
0.0225	2.068285927944925E-4
0.022649999999999997	1.9602594681839472E-4
0.022799999999999997	1.8578826985757695E-4
0.022949999999999998	1.7608595972082243E-4
0.0231	1.6689096929605883E-4
0.023249999999999996	1.5817672459395577E-4
0.023399999999999997	1.4991804708738537E-4
0.023549999999999998	1.420910801668892E-4
0.0237	1.3467321947419156E-4
0.023849999999999996	1.2764304699970823E-4
0.023999999999999997	1.2098026855680159E-4
0.024149999999999998	1.1466565465424114E-4
0.0243	1.0868098446373134E-4
0.02445	1.030089927501547E-4
0.024599999999999997	9.763331955768189E-5
0.024749999999999998	9.253846269954217E-5
0.0249	8.770973255981672E-5
0.02505	8.313320943741823E-5
0.025199999999999997	7.879570305703024E-5
0.025349999999999998	7.468471428374303E-5
0.0255	7.078839875022478E-5
0.02565	6.709553254253196E-5
0.025799999999999997	6.359547954301458E-5
0.025949999999999997	6.027816066061138E-5
0.026099999999999998	5.713402450251215E-5
0.02625	5.41540197291066E-5
0.026399999999999996	5.1329568818656696E-5
0.026549999999999997	4.8652543209866067E-5
0.026699999999999998	4.611523969960561E-5
0.02685	4.3710358229349294E-5
0.026999999999999996	4.143098065661613E-5
0.027149999999999997	3.927055078736645E-5
0.027299999999999998	3.7222855391937265E-5
0.02745	3.528200620970494E-5
0.027599999999999996	3.3442422934993426E-5
0.027749999999999997	3.1698817109554295E-5
0.027899999999999998	3.0046176764475737E-5
0.02805	2.8479752003052974E-5
0.028199999999999996	2.6995041240162776E-5
0.028349999999999997	2.5587778231130635E-5
0.028499999999999998	2.4253919688497565E-5
0.02865	2.2989633682262963E-5
0.0288	2.1791288524758554E-5
0.028949999999999997	2.065544230944417E-5
0.029099999999999997	1.957883298480192E-5
0.029249999999999998	1.8558368931189554E-5
0.0294	1.7591120024627245E-5
0.029549999999999996	1.6674309263345703E-5
0.029699999999999997	1.5805304634254815E-5
0.029849999999999998	1.498161166627853E-5
0.03	1.420086611004861E-5
0.030149999999999996	1.3460827246142066E-5
0.030299999999999997	1.2759371321864838E-5
0.030449999999999998	1.2094485497865402E-5
0.0306	1.1464262045438368E-5
0.030749999999999996	1.0866892809995643E-5
0.030899999999999997	1.0300664068166604E-5
0.031049999999999998	9.763951528193663E-6
0.0312	9.25521572246847E-6
0.031349999999999996	8.772997503239122E-6
0.0315	8.315913911555709E-6
0.03165	7.882654150920811E-6
0.031799999999999995	7.471975842893907E-6
0.03195	7.082701435590758E-6
0.0321	6.7137148283120425E-6
0.032249999999999994	6.363958163577947E-6
0.0324	6.032428777595381E-6
0.032549999999999996	5.718176317106231E-6
0.0327	5.420300015804993E-6
0.03285	5.137946097282062E-6
0.032999999999999995	4.870305320118027E-6
0.03315	4.61661066902238E-6
0.033299999999999996	4.376135141909404E-6
0.033449999999999994	4.148189627359604E-6
0.0336	3.932120982585268E-6
0.033749999999999995	3.7273101357155822E-6
0.0339	3.533170269685973E-6
0.03405	3.349145218760037E-6
0.034199999999999994	3.174707763125859E-6
0.03435	3.0093582320912445E-6
0.034499999999999996	2.852622970684141E-6
0.03465	2.704053038995566E-6
0.0348	2.5632229062056335E-6
0.034949999999999995	2.429729224142651E-6
0.0351	2.3031896689957898E-6
0.03525	2.1832418643314604E-6
0.035399999999999994	2.0695423130573216E-6
0.03555	1.961765435738232E-6
0.035699999999999996	1.8596026094759656E-6
0.03585	1.7627613178139875E-6
0.036	1.6709642854124054E-6
0.036149999999999995	1.5839486849745686E-6
0.0363	1.5014654016802364E-6
0.036449999999999996	1.4232782797631924E-6
0.036599999999999994	1.3491635053170705E-6
0.03675	1.2789089113542963E-6
0.036899999999999995	1.2123133814568182E-6
0.03705	1.1491862988235727E-6
0.0372	1.0893469733428975E-6
0.037349999999999994	1.032624114666932E-6
0.0375	9.788554006249295E-7
0.037649999999999996	9.278869102541594E-7
0.03779999999999999	8.795728061252633E-7
0.03795	8.337747932301681E-7
0.038099999999999995	7.903618193790848E-7
0.03825	7.492096511088915E-7
0.0384	7.102005206544619E-7
0.038549999999999994	6.732228091924904E-7
0.0387	6.381707036369048E-7
0.038849999999999996	6.049439082313727E-7
0.039	5.734473529329894E-7
0.03915	5.435909128241444E-7
0.039299999999999995	5.152891724030119E-7
0.03945	4.884611618491991E-7
0.039599999999999996	4.630301162122231E-7
0.039749999999999994	4.3892328497206143E-7
0.0399	4.160717051898778E-7
0.040049999999999995	3.944100012434679E-7
0.0402	3.738762069419434E-7
0.04035	3.5441157635193823E-7
0.040499999999999994	3.3596043718252517E-7
0.04065	3.184700079166334E-7
0.040799999999999996	3.018902604292406E-7
0.04094999999999999	2.8617376475259367E-7
0.0411	2.712755697964423E-7
0.041249999999999995	2.5715306824911123E-7
0.0414	2.4376585727131304E-7
0.04155	2.3107564580013078E-7
0.041699999999999994	2.1904616071011472E-7
0.04185	2.0764296520623498E-7
0.041999999999999996	1.9683347500961417E-7
0.04214999999999999	1.865867602426927E-7
0.0423	1.7687352114986272E-7
0.042449999999999995	1.6766597719929413E-7
0.0426	1.589377976974149E-7
0.042749999999999996	1.5066402901831378E-7
0.042899999999999994	1.428210031103897E-7
0.04305	1.3538628835570583E-7
0.043199999999999995	1.28338639406588E-7
0.04335	1.2165789376822534E-7
0.0435	1.153249366929404E-7
0.043649999999999994	1.093216916114048E-7
0.0438	1.0363095946327324E-7
0.043949999999999996	9.823648256680251E-8
0.04409999999999999	9.31228403629319E-8
0.04425	8.827540344740384E-8
0.044399999999999995	8.368031744512052E-8
0.04455	7.9324439919494E-8
0.0447	7.519532520268694E-8
0.044849999999999994	7.128115625967867E-8
0.045	6.757074275581919E-8
0.045149999999999996	6.405349729228524E-8
0.04529999999999999	6.071933026034572E-8
0.04545	5.755873512504173E-8
0.045599999999999995	5.456266995338012E-8
0.04575	5.1722561709445185E-8
0.045899999999999996	4.903030512456196E-8
0.046049999999999994	4.6478184783918954E-8
0.0462	4.405892547401046E-8
0.046349999999999995	4.176559043381007E-8
0.04649999999999999	3.959164073459347E-8
0.04665	3.753085047150243E-8
0.046799999999999994	3.5577335931275885E-8
0.04695	3.372550695244059E-8
0.047099999999999996	3.1970074303116826E-8
0.04724999999999999	3.0306016117935314E-8
0.0474	2.8728577537867E-8
0.047549999999999995	2.7233253243432277E-8
0.04769999999999999	2.5815756739384588E-8
0.04785	2.4472058690240493E-8
0.047999999999999994	2.319828825356764E-8
0.04815	2.199082892784789E-8
0.048299999999999996	2.0846220514887116E-8
0.04844999999999999	1.9761184824430545E-8
0.0486	1.8732635490201944E-8
0.048749999999999995	1.7757617594765326E-8
0.0489	1.6833350757663856E-8
0.049049999999999996	1.5957197294282343E-8
0.049199999999999994	1.5128527159100863E-8
0.04935	1.4352914081414168E-8
0.049499999999999995	1.3625330100808546E-8
0.04964999999999999	1.2934642143722361E-8
0.0498	1.2278960951965214E-8
0.049949999999999994	1.1656521903093691E-8
0.0501	1.1058201347934437E-8
0.050249999999999996	1.0490756466309039E-8
0.05039999999999999	9.950490759337134E-9
0.05055	9.440331808060252E-9
0.050699999999999995	8.961792352589358E-9
0.05084999999999999	8.507508469260582E-9
0.051	8.07625515579905E-9
0.051149999999999994	7.666861109256029E-9
0.0513	7.278222853050937E-9
0.051449999999999996	6.909285154680964E-9
0.05159999999999999	6.559048176146528E-9
0.05175	6.226568826409678E-9
0.051899999999999995	5.910938819769731E-9
0.05204999999999999	5.611310979350672E-9
0.052199999999999996	5.326871892955414E-9
0.052349999999999994	5.056852261254001E-9
0.0525	4.800520434088912E-9
0.052649999999999995	4.55717964382995E-9
0.05279999999999999	4.3261769674070866E-9
0.05295	4.106885196381919E-9
0.053099999999999994	3.898705317118822E-9
0.05325	3.70108171421327E-9
0.053399999999999996	3.5134740280386744E-9
0.05354999999999999	3.3353786612100026E-9
0.0537	3.1663068323713E-9
0.053849999999999995	3.005808699071572E-9
0.05399999999999999	2.8534462719817337E-9
0.05415	2.7088072393070443E-9
0.054299999999999994	2.5714991907292527E-9
0.05445	2.4411540684742E-9
0.054599999999999996	2.317411370164753E-9
0.05474999999999999	2.1999393451294157E-9
0.0549	2.0884349741406875E-9
0.055049999999999995	1.9825688288951043E-9
0.05519999999999999	1.882074609512868E-9
0.055349999999999996	1.786677336824838E-9
0.055499999999999994	1.6961097852477485E-9
0.05565	1.6101371522405228E-9
0.055799999999999995	1.5285183876815456E-9
0.05594999999999999	1.4510423975760332E-9
0.0561	1.3774897529852232E-9
0.056249999999999994	1.3076695878928822E-9
0.05639999999999999	1.2413823745657401E-9
0.056549999999999996	1.1784579529795714E-9
0.05669999999999999	1.1187238922862164E-9
0.05685	1.0620176579068345E-9
0.056999999999999995	1.0081879413134707E-9
0.05714999999999999	9.570825768431985E-10
0.0573	9.085710275481395E-10
0.057449999999999994	8.625142928734583E-10
0.0576	8.187975846255424E-10
0.057749999999999996	7.772934933810949E-10
0.05789999999999999	7.37895161746798E-10
0.05805	7.004892746335534E-10
0.058199999999999995	6.649841265938584E-10
0.05834999999999999	6.312794619151058E-10
0.058499999999999996	5.99277921609462E-10
0.058649999999999994	5.689053166675208E-10
0.0588	5.40065489512234E-10
0.058949999999999995	5.126930276443521E-10
0.05909999999999999	4.867041055954379E-10
0.05925	4.62032815989921E-10
0.059399999999999994	4.386163363276081E-10
0.05954999999999999	4.1638307140001103E-10
0.059699999999999996	3.952756320868547E-10
0.059849999999999993	3.7524220459468997E-10
0.06	3.5622101231088883E-10
