# Supplementary material for: Pulsed Eddy Current Sensing for Critical Pipe Condition Assessment
Source: Sensors (Basel). 2017 Sep 26;17(10):2208. doi: 10.3390/s17102208 (PMC5677363; doi:10.3390/s17102208)
Supplement: Supplementary file 1 [file sensors-17-02208-s001.zip › Supplementary_Material_Pulsed_Eddy_Current_Sensing_for_Critical_Pipe/Plot Simulated Signals/X10_lo.csv]

% Model	Sensors_Paper.mph
% Version	COMSOL 4.4.0.248
% Date	Jul 27 2017, 23:50
% Dimension	1
% Nodes	401
% Expressions	1
% Description	Global
% r	Height
0	1.7548237345165124E-7
1.5E-4	0.7926059808297936
3.0E-4	0.7393409549313475
4.5E-4	0.6868008021114035
6.0E-4	0.6373930873136366
7.499999999999999E-4	0.5910887038261098
9.0E-4	0.5489089157474619
0.00105	0.5086907180790131
0.0012	0.4718216474093198
0.0013499999999999999	0.43750414490903133
0.0014999999999999998	0.40612025989379447
0.0016499999999999998	0.37655905896089475
0.0018	0.34976216887821704
0.00195	0.3249206461486057
0.0021	0.30189213901364403
0.00225	0.2805435274236387
0.0024	0.26025839167337844
0.0025499999999999997	0.24131949659368856
0.0026999999999999997	0.22374799772229764
0.0028499999999999997	0.2074810344124785
0.0029999999999999996	0.19243227584917275
0.0031499999999999996	0.17851234299837412
0.0032999999999999995	0.1656354744014623
0.0034499999999999995	0.1537214801770164
0.0036	0.14269609068252156
0.00375	0.13249076933484466
0.0039	0.12304235907639585
0.00405	0.11429269055419128
0.0042	0.10618819627165993
0.00435	0.0986795455537783
0.0045	0.09172130465939381
0.00465	0.08527162253845179
0.0048	0.07929194130586831
0.0049499999999999995	0.0737467299823563
0.0050999999999999995	0.0686032398894521
0.0052499999999999995	0.06383128007377523
0.005399999999999999	0.05940301119009407
0.005549999999999999	0.055292756357541495
0.005699999999999999	0.05147682760037384
0.005849999999999999	0.047933366584821786
0.005999999999999999	0.044642198462698096
0.006149999999999999	0.04158469772692469
0.006299999999999999	0.03874366507363654
0.006449999999999999	0.03610321434880406
0.006599999999999999	0.03364866873458895
0.006749999999999999	0.03136646540181892
0.006899999999999999	0.029244067920661965
0.007049999999999999	0.027269885781431767
0.0072	0.025433200432713805
0.00735	0.02372409729431589
0.0075	0.02213340324870463
0.00765	0.020652629156570915
0.0078	0.01927391698103981
0.007949999999999999	0.017989991139806105
0.0081	0.016794113737062518
0.008249999999999999	0.015680043356223222
0.0084	0.01464199712155274
0.008549999999999999	0.013674615761074416
0.0087	0.012772931425998306
0.008849999999999998	0.011932338042062562
0.0090	0.011148563987232353
0.009149999999999998	0.01041764690712834
0.0093	0.009735910495623317
0.009449999999999998	0.009099943081876125
0.0096	0.008506577878812168
0.00975	0.007952874759598414
0.009899999999999999	0.007436103439969201
0.01005	0.006953727954153681
0.010199999999999999	0.006503392321554279
0.01035	0.0060829073095308205
0.010499999999999999	0.00569023820565894
0.01065	0.0053234935197133074
0.010799999999999999	0.004980914542113793
0.01095	0.004660865691772448
0.011099999999999999	0.0043618255913086545
0.01125	0.004082378813032351
0.011399999999999999	0.0038212082433612474
0.01155	0.003577088017694963
0.011699999999999999	0.0033488769815802548
0.01185	0.003135512637522599
0.011999999999999999	0.0029360055400804784
0.01215	0.002749434104814828
0.012299999999999998	0.002574939799417062
0.01245	0.002411722687863533
0.012599999999999998	0.002259037300722741
0.01275	0.002116188806855129
0.012899999999999998	0.0019825294637348524
0.013049999999999999	0.001857455325314376
0.013199999999999998	0.0017404031881653782
0.013349999999999999	0.0016308477578931664
0.013499999999999998	0.001528299019458404
0.013649999999999999	0.0014322997961399757
0.013799999999999998	0.0013424234831724705
0.013949999999999999	0.0012582719430184164
0.014099999999999998	0.0011794735504474354
0.014249999999999999	0.0011056813762439564
0.0144	0.0010365714995147059
0.014549999999999999	9.718414390023274E-4
0.0147	9.112086948688575E-4
0.014849999999999999	8.544093927638061E-4
0.015	8.011970228606705E-4
0.015149999999999999	7.513412669138818E-4
0.0153	7.046269069555922E-4
0.015449999999999998	6.608528098734077E-4
0.0156	6.198309822629434E-4
0.01575	5.813856906223313E-4
0.015899999999999997	5.453526422215264E-4
0.01605	5.115782222404119E-4
0.0162	4.7991878326800186E-4
0.01635	4.5023998346576706E-4
0.016499999999999997	4.224161697945006E-4
0.016649999999999998	3.9632980337490616E-4
0.0168	3.718709238017546E-4
0.01695	3.4893664983851877E-4
0.017099999999999997	3.274307138069371E-4
0.017249999999999998	3.0726302750412924E-4
0.0174	2.8834927721212134E-4
0.01755	2.706105460723185E-4
0.017699999999999997	2.539729616364975E-4
0.017849999999999998	2.38367367092237E-4
0.018	2.2372901441665725E-4
0.01815	2.0999727793332378E-4
0.018299999999999997	1.9711538694955585E-4
0.018449999999999998	1.8503017617337193E-4
0.0186	1.7369185255616598E-4
0.01875	1.6305377765099354E-4
0.018899999999999997	1.5307226427171958E-4
0.019049999999999997	1.4370638655053082E-4
0.0192	1.3491780250094373E-4
0.01935	1.2667058818176691E-4
0.0195	1.1893108278112549E-4
0.019649999999999997	1.1166774375647913E-4
0.019799999999999998	1.0485101149224978E-4
0.01995	9.845318274135167E-5
0.0201	9.244829229800024E-5
0.020249999999999997	8.681200236164382E-5
0.020399999999999998	8.152149910555075E-5
0.02055	7.655539584741962E-5
0.0207	7.18936426114297E-5
0.020849999999999997	6.751744137991253E-5
0.020999999999999998	6.340916695481029E-5
0.02115	5.9552292778645507E-5
0.0213	5.5931321587837194E-5
0.021449999999999997	5.253172054612456E-5
0.021599999999999998	4.9339860433093213E-5
0.02175	4.6342958826537865E-5
0.0219	4.35290268518108E-5
0.022049999999999997	4.088681936107898E-5
0.022199999999999998	3.840578825371731E-5
0.02235	3.607603882167831E-5
0.0225	3.388828879115326E-5
0.022649999999999997	3.183383006350292E-5
0.022799999999999997	2.9904492783080712E-5
0.022949999999999998	2.8092611763258003E-5
0.0231	2.639099495656494E-5
0.023249999999999996	2.4792894021196272E-5
0.023399999999999997	2.3291976617761363E-5
0.023549999999999998	2.1882300578115178E-5
0.0237	2.0558289608495658E-5
0.023849999999999996	1.9314710568733903E-5
0.023999999999999997	1.8146652161793944E-5
0.024149999999999998	1.7049504974231347E-5
0.0243	1.6018942768427156E-5
0.02445	1.505090491547758E-5
0.024599999999999997	1.414157996735625E-5
0.024749999999999998	1.3287390256512732E-5
0.0249	1.2484977430478895E-5
0.02505	1.1731188882892147E-5
0.025199999999999997	1.1023065111962813E-5
0.025349999999999998	1.0357827719622216E-5
0.0255	9.732868340130332E-6
0.02565	9.145738075692342E-6
0.025799999999999997	8.594137750625501E-6
0.025949999999999997	8.075908633579662E-6
0.026099999999999998	7.589023855388776E-6
0.02625	7.131580250669658E-6
0.026399999999999996	6.701790797617207E-6
0.026549999999999997	6.297977459137433E-6
0.026699999999999998	5.9185645234462726E-6
0.02685	5.5620722932318E-6
0.026999999999999996	5.227111213487651E-6
0.027149999999999997	4.912376365763139E-6
0.027299999999999998	4.6166422522670165E-6
0.02745	4.338757955912691E-6
0.027599999999999996	4.0776425667873995E-6
0.027749999999999997	3.8322809150463344E-6
0.027899999999999998	3.601719519657599E-6
0.02805	3.3850628575953624E-6
0.028199999999999996	3.181469807312799E-6
0.028349999999999997	2.9901503062213955E-6
0.028499999999999998	2.8103622677294693E-6
0.02865	2.6414086561499455E-6
0.0288	2.4826346945375216E-6
0.028949999999999997	2.333425340023947E-6
0.029099999999999997	2.1932028363586813E-6
0.029249999999999998	2.061424442190811E-6
0.0294	1.9375803195247773E-6
0.029549999999999996	1.8211914997091527E-6
0.029699999999999997	1.7118080411154179E-6
0.029849999999999998	1.6090072315107935E-6
0.03	1.5123919459583649E-6
0.030149999999999996	1.4215891059125468E-6
0.030299999999999997	1.3362481937359937E-6
0.030449999999999998	1.2560398881231753E-6
0.0306	1.1806547959029193E-6
0.030749999999999996	1.1098022217580302E-6
0.030899999999999997	1.0432090417510602E-6
0.031049999999999998	9.806186317069336E-7
0.0312	9.217898756075752E-7
0.031349999999999996	8.664962275754007E-7
0.0315	8.145248026097969E-7
0.03165	7.656755974845337E-7
0.031799999999999995	7.197606478716042E-7
0.03195	6.766033591174622E-7
0.0321	6.360377889907209E-7
0.032249999999999994	5.979079857164455E-7
0.0324	5.620674254480792E-7
0.032549999999999996	5.283784109340095E-7
0.0327	4.967115441707289E-7
0.03285	4.6694523539691007E-7
0.032999999999999995	4.3896520606125853E-7
0.03315	4.126640855387679E-7
0.033299999999999996	3.879409614378029E-7
0.033449999999999994	3.647009867441385E-7
0.0336	3.4285505646028967E-7
0.033749999999999995	3.2231939733956855E-7
0.0339	3.03015305628542E-7
0.03405	2.8486880242312094E-7
0.034199999999999994	2.6781036995583266E-7
0.03435	2.5177465080385774E-7
0.034499999999999996	2.3670025856429706E-7
0.03465	2.225294658168959E-7
0.0348	2.092080259639001E-7
0.034949999999999995	1.9668497150885043E-7
0.0351	1.849123727127517E-7
0.03525	1.7384520143337694E-7
0.035399999999999994	1.634411339004442E-7
0.03555	1.5366037803423925E-7
0.035699999999999996	1.4446554613304165E-7
0.03585	1.3582149174946295E-7
0.036	1.2769517655952128E-7
0.036149999999999995	1.200555593907005E-7
0.0363	1.12873448594981E-7
0.036449999999999996	1.0612140986197627E-7
0.036599999999999994	9.977367259409393E-8
0.03675	9.380597989868446E-8
0.036899999999999995	8.819556637076095E-8
0.03705	8.292100851518931E-8
0.0372	7.796218771794499E-8
0.037349999999999994	7.330017459789352E-8
0.0375	6.891718453843472E-8
0.037649999999999996	6.479650651222417E-8
0.03779999999999999	6.092241483966172E-8
0.03795	5.7280154157964395E-8
0.038099999999999995	5.385581505692009E-8
0.03825	5.063636655889411E-8
0.0384	4.760952118621274E-8
0.038549999999999994	4.476375390417485E-8
0.0387	4.2088224458518156E-8
0.038849999999999996	3.9572726380503325E-8
0.039	3.7207691091013335E-8
0.03915	3.498410454079823E-8
0.039299999999999995	3.289349974399075E-8
0.03945	3.092791821628378E-8
0.039599999999999996	2.9079875101148915E-8
0.039749999999999994	2.7342331791348502E-8
0.0399	2.5708688722103782E-8
0.040049999999999995	2.4172710478159457E-8
0.0402	2.2728565840424252E-8
0.04035	2.137075447529819E-8
0.040499999999999994	2.0094112133973948E-8
0.04065	1.889377960885477E-8
0.040799999999999996	1.77652009151423E-8
0.04094999999999999	1.6704073340347455E-8
0.0411	1.570636794715579E-8
0.041249999999999995	1.4768290336592353E-8
0.0414	1.3886275083280254E-8
0.04155	1.305696202718744E-8
0.041699999999999994	1.2277211492765097E-8
0.04185	1.154404984688556E-8
0.041999999999999996	1.085469923290824E-8
0.04214999999999999	1.0206533977410601E-8
0.0423	9.597093122166417E-9
0.042449999999999995	9.024064636497595E-9
0.0426	8.485261401949347E-9
0.042749999999999996	7.97865828235581E-9
0.042899999999999994	7.502303817640764E-9
0.04305	7.0544159148943606E-9
0.043199999999999995	6.633273934705471E-9
0.04335	6.237281328076271E-9
0.0435	5.8649497202695E-9
0.043649999999999994	5.514849642002191E-9
0.0438	5.185662727834034E-9
0.043949999999999996	4.876125859507323E-9
0.04409999999999999	4.585082859786564E-9
0.04425	4.311412944327109E-9
0.044399999999999995	4.0540922154724794E-9
0.04455	3.812128390654875E-9
0.0447	3.5846160686872843E-9
0.044849999999999994	3.3706871965046367E-9
0.045	3.169530804554396E-9
0.045149999999999996	2.98038564343075E-9
0.04529999999999999	2.802527556187045E-9
0.04545	2.6352947985900444E-9
0.045599999999999995	2.4780393275650044E-9
0.04575	2.330175341226753E-9
0.045899999999999996	2.1911343792560202E-9
0.046049999999999994	2.06039734115986E-9
0.0462	1.9374594357553885E-9
0.046349999999999995	1.8218604275252295E-9
0.04649999999999999	1.7131661515142137E-9
0.04665	1.6109526086811213E-9
0.046799999999999994	1.5148423085390498E-9
0.04695	1.424466170930223E-9
0.047099999999999996	1.3394892285468968E-9
0.04724999999999999	1.259574616502665E-9
0.0474	1.1844398713855548E-9
0.047549999999999995	1.1137792541515047E-9
0.04769999999999999	1.0473425715714036E-9
0.04785	9.848650356710189E-10
0.047999999999999994	9.261163563404014E-10
0.04815	8.708741281898928E-10
0.048299999999999996	8.189297359693522E-10
0.04844999999999999	7.700815514763604E-10
0.0486	7.241522322459531E-10
0.048749999999999995	6.809563189025742E-10
0.0489	6.403430925232522E-10
0.049049999999999996	6.021539045044076E-10
0.049199999999999994	5.66336807243374E-10
0.04935	5.331450052658512E-10
0.049499999999999995	5.022990748389559E-10
0.04964999999999999	4.732376417536318E-10
0.0498	4.458583231998744E-10
0.049949999999999994	4.200642292365477E-10
0.0501	3.954079739531279E-10
0.050249999999999996	3.7221531838231257E-10
0.05039999999999999	3.502949714460937E-10
0.05055	3.297618743303904E-10
0.050699999999999995	3.10686223967049E-10
0.05084999999999999	2.927128356422E-10
0.051	2.7578050225195233E-10
0.051149999999999994	2.598259338352317E-10
0.0513	2.447962114741983E-10
0.051449999999999996	2.3063653377207505E-10
0.05159999999999999	2.1729503142676088E-10
0.05175	2.0472369460013162E-10
0.051899999999999995	1.9288505446831435E-10
0.05204999999999999	1.817241091141127E-10
0.052199999999999996	1.7121473717348372E-10
0.052349999999999994	1.6131201094116946E-10
0.0525	1.5198095032666215E-10
0.052649999999999995	1.4318949439923604E-10
0.05279999999999999	1.3490906812686534E-10
0.05295	1.271041675704109E-10
0.053099999999999994	1.1975500971799056E-10
0.05325	1.1282565554070093E-10
0.053399999999999996	1.0630336107656733E-10
0.05354999999999999	1.0015230252798093E-10
0.0537	9.436099683365225E-11
0.053849999999999995	8.89048695899596E-11
0.05399999999999999	8.376268968986728E-11
0.05415	7.891736338569893E-11
0.054299999999999994	7.43550195598663E-11
0.05445	7.005079869225294E-11
0.054599999999999996	6.600307310190409E-11
0.05474999999999999	6.218648365007063E-11
0.0549	5.858863254463478E-11
0.055049999999999995	5.520125819525426E-11
0.05519999999999999	5.201055694574622E-11
0.055349999999999996	4.899969196158712E-11
0.055499999999999994	4.6166454045099485E-11
0.05565	4.349866486409936E-11
0.055799999999999995	4.098083930732756E-11
0.05594999999999999	3.8611741684280147E-11
0.0561	3.638177009996892E-11
0.056249999999999994	3.427521644442174E-11
0.05639999999999999	3.229314925738855E-11
0.056549999999999996	3.04258313589719E-11
0.05669999999999999	2.8667432056147447E-11
0.05685	2.7010478715124598E-11
0.056999999999999995	2.5447979477188162E-11
0.05714999999999999	2.3974307722291365E-11
0.0573	2.2591331798732048E-11
0.057449999999999994	2.1283269600508632E-11
0.0576	2.00523712801991E-11
0.057749999999999996	1.889391330410414E-11
0.05789999999999999	1.780049999916076E-11
0.05805	1.677226386385628E-11
0.058199999999999995	1.580154972874256E-11
0.05834999999999999	1.488808477741447E-11
0.058499999999999996	1.4028287711112819E-11
0.058649999999999994	1.3216520176212378E-11
0.0588	1.2451424426390428E-11
0.058949999999999995	1.1733943290970202E-11
0.05909999999999999	1.1052838207562475E-11
0.05925	1.0416721299013882E-11
0.059399999999999994	9.811930947306208E-12
0.05954999999999999	9.244457046959287E-12
0.059699999999999996	8.711762658566124E-12
0.059849999999999993	8.207995020136433E-12
0.06	7.731659194800479E-12
