# Supplementary material for: Pulsed Eddy Current Sensing for Critical Pipe Condition Assessment
Source: Sensors (Basel). 2017 Sep 26;17(10):2208. doi: 10.3390/s17102208 (PMC5677363; doi:10.3390/s17102208)
Supplement: Supplementary file 1 [file sensors-17-02208-s001.zip › Supplementary_Material_Pulsed_Eddy_Current_Sensing_for_Critical_Pipe/Plot Simulated Signals/X15.csv]

% Model	Sensors_Paper.mph
% Version	COMSOL 4.4.0.248
% Date	Jul 27 2017, 23:45
% Dimension	1
% Nodes	401
% Expressions	1
% Description	Global
% r	Height
0	1.0543999786012504E-7
1.5E-4	0.77058555050999
3.0E-4	0.7419461064255467
4.5E-4	0.7051009061667837
6.0E-4	0.6671167565873416
7.499999999999999E-4	0.6303007852019633
9.0E-4	0.5946280751988605
0.00105	0.5607500355080206
0.0012	0.5288411200034606
0.0013499999999999999	0.49840564522773945
0.0014999999999999998	0.4696489285421429
0.0016499999999999998	0.44264266323432305
0.0018	0.41755755791179516
0.00195	0.393924857250133
0.0021	0.37166593107761686
0.00225	0.3507041873912726
0.0024	0.3305739644479348
0.0025499999999999997	0.31150926362519077
0.0026999999999999997	0.29354302862564313
0.0028499999999999997	0.27664209175517995
0.0029999999999999996	0.2607531291406098
0.0031499999999999996	0.24581829516176523
0.0032999999999999995	0.2317804990602902
0.0034499999999999995	0.21858512652644208
0.0036	0.20618053207400233
0.00375	0.19451810248876789
0.0039	0.18355216996045873
0.00405	0.173239873846679
0.0042	0.16354100731922236
0.00435	0.15441786274394803
0.0045	0.14583508132685888
0.00465	0.13775950928524933
0.0048	0.13016006141360825
0.0049499999999999995	0.12300759227542972
0.0050999999999999995	0.11627477493839442
0.0052499999999999995	0.10993598701095088
0.005399999999999999	0.10396720365924714
0.005549999999999999	0.0983458972473006
0.005699999999999999	0.09305094323244577
0.005849999999999999	0.08806253195138371
0.005999999999999999	0.08336208594283813
0.006149999999999999	0.07893218246843407
0.006299999999999999	0.07475648091024341
0.006449999999999999	0.070819654741432
0.006599999999999999	0.06710732778413077
0.006749999999999999	0.06360601448584897
0.006899999999999999	0.06030306396220991
0.007049999999999999	0.057186607569290594
0.0072	0.054245509783777554
0.00735	0.051469322182739925
0.0075	0.04884824032795227
0.00765	0.046373063371980605
0.0078	0.04403515621442587
0.007949999999999999	0.04182641404766571
0.0081	0.03973922914149947
0.008249999999999999	0.037766459725250404
0.0084	0.03590140083512149
0.008549999999999999	0.03413775700256715
0.0087	0.03246961666739916
0.008849999999999998	0.030891428206584023
0.0090	0.029397977476525203
0.009149999999999998	0.02798436677310541
0.0093	0.02664599511972286
0.009449999999999998	0.02537853979919461
0.0096	0.024177939050804335
0.00975	0.02304037585860681
0.009899999999999999	0.02196226276190535
0.01005	0.020940227622959367
0.010199999999999999	0.019971100291449818
0.01035	0.019051900108634636
0.010499999999999999	0.018179824198056516
0.01065	0.01735223649291957
0.010799999999999999	0.01656665745335676
0.01095	0.015820754429949072
0.011099999999999999	0.015112332632342141
0.01125	0.014439326664796737
0.011399999999999999	0.013799792592603378
0.01155	0.013191900505733739
0.011699999999999999	0.012613927548233638
0.01185	0.012064251383882472
0.011999999999999999	0.011541344070399431
0.01215	0.01104376631642311
0.012299999999999998	0.01057016209698949
0.01245	0.010119253604796045
0.012599999999999998	0.009689836516100614
0.01275	0.00928077555124247
0.012899999999999998	0.00889100031131598
0.013049999999999999	0.00851950137338803
0.013199999999999998	0.00816532662803641
0.013349999999999999	0.007827577844003819
0.013499999999999998	0.007505407445350172
0.013649999999999999	0.007198015488094132
0.013799999999999998	0.006904646823432832
0.013949999999999999	0.006624588436069048
0.014099999999999998	0.006357166946396278
0.014249999999999999	0.006101746266450476
0.0144	0.00585772539978486
0.014549999999999999	0.005624536376401039
0.0147	0.005401642314072544
0.014849999999999999	0.005188535598401779
0.015	0.004984736173833684
0.015149999999999999	0.004789789939043624
0.0153	0.0046032672399025296
0.015449999999999998	0.004424761454024433
0.0156	0.0042538876612271525
0.01575	0.004090281394493931
0.015899999999999997	0.00393359746636885
0.01605	0.0037835088662646244
0.0162	0.0036397057240546505
0.01635	0.0035018943360496293
0.016499999999999997	0.003369796249296034
0.016649999999999998	0.003243147400759756
0.0168	0.003121697307840184
0.01695	0.0030052083072021323
0.017099999999999997	0.002893454838752127
0.017249999999999998	0.002786222772225175
0.0174	0.0026833087734664937
0.01755	0.0025845197082701795
0.017699999999999997	0.00248967208120066
0.017849999999999998	0.0023985915074649145
0.018	0.0023111122156692938
0.01815	0.0022270765796275956
0.018299999999999997	0.0021463346775155443
0.018449999999999998	0.0020687438765549
0.0186	0.0019941684417848736
0.01875	0.0019224791674852318
0.018899999999999997	0.0018535530297661609
0.019049999999999997	0.0017872728591214603
0.0192	0.0017235270317749022
0.01935	0.001662209178529459
0.0195	0.0016032179103078541
0.019649999999999997	0.0015464565591649443
0.019799999999999998	0.0014918329339458551
0.01995	0.0014392590897120247
0.0201	0.0013886511101152115
0.020249999999999997	0.0013399289019150153
0.020399999999999998	0.0012930160009302987
0.02055	0.0012478393888277297
0.0207	0.001204329319920209
0.020849999999999997	0.0011624191576304055
0.020999999999999998	0.001122045219845276
0.02115	0.0010831466327200154
0.0213	0.0010456651925062333
0.021449999999999997	0.0010095452347716526
0.021599999999999998	9.747335107381423E-4
0.02175	9.411790702979483E-4
0.0219	9.088331511394907E-4
0.022049999999999997	8.776490740176631E-4
0.022199999999999998	8.475821433097346E-4
0.02235	8.185895530618917E-4
0.0225	7.906302978074402E-4
0.022649999999999997	7.636650881123407E-4
0.022799999999999997	7.376562705685871E-4
0.022949999999999998	7.12567751796585E-4
0.0231	6.883649265468298E-4
0.023249999999999996	6.650146093034965E-4
0.023399999999999997	6.424849695597238E-4
0.023549999999999998	6.207454702416529E-4
0.0237	5.997668093388348E-4
0.023849999999999996	5.795208643954038E-4
0.023999999999999997	5.599806398827794E-4
0.024149999999999998	5.411202170594663E-4
0.0243	5.22914706472939E-4
0.02445	5.053402026336943E-4
0.024599999999999997	4.88373741047698E-4
0.024749999999999998	4.7199325730793503E-4
0.0249	4.561775481068995E-4
0.02505	4.409062342385667E-4
0.025199999999999997	4.261597252628683E-4
0.025349999999999998	4.119191859626185E-4
0.0255	3.981665043553694E-4
0.02565	3.8488426114086604E-4
0.025799999999999997	3.7205570071470993E-4
0.025949999999999997	3.596647034643002E-4
0.026099999999999998	3.47695759341745E-4
0.02625	3.361339426776172E-4
0.026399999999999996	3.2496488820037736E-4
0.026549999999999997	3.1417476802828156E-4
0.026699999999999998	3.037502698660166E-4
0.02685	2.9367857605095695E-4
0.026999999999999996	2.8394734364097944E-4
0.027149999999999997	2.745446852930266E-4
0.027299999999999998	2.654591511462446E-4
0.02745	2.566797112953067E-4
0.027599999999999996	2.481957392710382E-4
0.027749999999999997	2.3999699601776238E-4
0.027899999999999998	2.3207361476498998E-4
0.02805	2.2441608642436757E-4
0.028199999999999996	2.170152456452157E-4
0.028349999999999997	2.0986225755757288E-4
0.028499999999999998	2.0294860487473493E-4
0.02865	1.962660758279097E-4
0.0288	1.8980675233131933E-4
0.028949999999999997	1.8356299884921714E-4
0.029099999999999997	1.775274516058974E-4
0.029249999999999998	1.716930083013347E-4
0.0294	1.6605281826949389E-4
0.029549999999999996	1.6060027293618467E-4
0.029699999999999997	1.553289968427628E-4
0.029849999999999998	1.5023283885495515E-4
0.03	1.4530586384726865E-4
0.030149999999999996	1.4054234471230456E-4
0.030299999999999997	1.35936754597402E-4
0.030449999999999998	1.3148375958786318E-4
0.0306	1.271782115853309E-4
0.030749999999999996	1.230151415067527E-4
0.030899999999999997	1.1898975275244449E-4
0.031049999999999998	1.1509741488956132E-4
0.0312	1.11333657665795E-4
0.031349999999999996	1.0769416517567665E-4
0.0315	1.0417477028472706E-4
0.03165	1.0077144931067741E-4
0.031799999999999995	9.748031679097229E-5
0.03195	9.429762062978195E-5
0.0321	9.121973725156613E-5
0.032249999999999994	8.824316703882394E-5
0.0324	8.536452995715264E-5
0.032549999999999996	8.25805612598125E-5
0.0327	7.988810745648962E-5
0.03285	7.728412232126155E-5
0.032999999999999995	7.476566319310919E-5
0.03315	7.232988723843714E-5
0.033299999999999996	6.997404803927786E-5
0.033449999999999994	6.769549214755048E-5
0.0336	6.549165586088582E-5
0.033749999999999995	6.336006210130912E-5
0.0339	6.129831736551189E-5
0.03405	5.9304108869117036E-5
0.034199999999999994	5.737520169818727E-5
0.03435	5.5509436116536364E-5
0.034499999999999996	5.370472500902765E-5
0.03465	5.195905132666782E-5
0.0348	5.02704656895838E-5
0.034949999999999995	4.8637084063192214E-5
0.0351	4.7057085500968325E-5
0.03525	4.552870998767919E-5
0.035399999999999994	4.40502563653982E-5
0.03555	4.2620080254894034E-5
0.035699999999999996	4.123659223806127E-5
0.03585	3.9898255839763494E-5
0.036	3.860358584334067E-5
0.036149999999999995	3.7351146473438354E-5
0.0363	3.613954973481732E-5
0.036449999999999996	3.496745380859504E-5
0.036599999999999994	3.3833561457916095E-5
0.03675	3.2736618544995415E-5
0.036899999999999995	3.167541254359556E-5
0.03705	3.064877116929332E-5
0.0372	2.96555609847059E-5
0.037349999999999994	2.8694686095957998E-5
0.0375	2.7765086932860178E-5
0.037649999999999996	2.686573895373471E-5
0.03779999999999999	2.5995651532895642E-5
0.03795	2.5153866760914494E-5
0.038099999999999995	2.433945841070462E-5
0.03825	2.3551530823374577E-5
0.0384	2.2789217926917206E-5
0.038549999999999994	2.2051682173930503E-5
0.0387	2.1338113692055334E-5
0.038849999999999996	2.0647729267996425E-5
0.039	1.9979771510406162E-5
0.03915	1.933350795352544E-5
0.039299999999999995	1.870823025788777E-5
0.03945	1.8103253373764484E-5
0.039599999999999996	1.7517914811292892E-5
0.039749999999999994	1.6951573822177614E-5
0.0399	1.6403610754232404E-5
0.040049999999999995	1.5873426284481464E-5
0.0402	1.536044078208165E-5
0.04035	1.4864093643753703E-5
0.040499999999999994	1.4383842668685011E-5
0.04065	1.391916341882276E-5
0.040799999999999996	1.3469548692653115E-5
0.04094999999999999	1.3034507876573744E-5
0.0411	1.2613566454518456E-5
0.041249999999999995	1.2206265467182348E-5
0.0414	1.181216095909461E-5
0.04155	1.1430823530335106E-5
0.041699999999999994	1.1061837822836796E-5
0.04185	1.0704802087244776E-5
0.041999999999999996	1.03593277021356E-5
0.04214999999999999	1.0025038745022691E-5
0.0423	9.701571617244468E-6
0.042449999999999995	9.388574569693912E-6
0.0426	9.08570736399938E-6
0.042749999999999996	8.792640870443715E-6
0.042899999999999994	8.509056719686974E-6
0.04305	8.234646930092998E-6
0.043199999999999995	7.969113556395086E-6
0.04335	7.712168415480556E-6
0.0435	7.463532685980809E-6
0.043649999999999994	7.222936670426293E-6
0.0438	6.990119457677479E-6
0.043949999999999996	6.764828638454818E-6
0.04409999999999999	6.5468200405747055E-6
0.04425	6.3358574311252745E-6
0.044399999999999995	6.131712319079079E-6
0.04455	5.934163588284132E-6
0.0447	5.742997391887327E-6
0.044849999999999994	5.558006800999791E-6
0.045	5.378991661394682E-6
0.045149999999999996	5.205758282123945E-6
0.04529999999999999	5.038119332501331E-6
0.04545	4.875893546734512E-6
0.045599999999999995	4.718905548034692E-6
0.04575	4.56698569927861E-6
0.045899999999999996	4.419969840052495E-6
0.046049999999999994	4.277699179991609E-6
0.0462	4.140020059011801E-6
0.046349999999999995	4.0067838490087605E-6
0.04649999999999999	3.877846718413502E-6
0.04665	3.7530695371324425E-6
0.046799999999999994	3.6323176642543005E-6
0.04695	3.5154608614765766E-6
0.047099999999999996	3.402373103922979E-6
0.04724999999999999	3.2929324655725237E-6
0.0474	3.187020976064335E-6
0.047549999999999995	3.0845244919954055E-6
0.04769999999999999	2.9853325777086925E-6
0.04785	2.889338394992221E-6
0.047999999999999994	2.7964385336890367E-6
0.04815	2.7065329815014875E-6
0.048299999999999996	2.61952496196276E-6
0.04844999999999999	2.535320792989418E-6
0.0486	2.4538298982085733E-6
0.048749999999999995	2.3749646007699293E-6
0.0489	2.298640048136939E-6
0.049049999999999996	2.2247741887447675E-6
0.049199999999999994	2.153371754484002E-6
0.04935	2.0848158210831355E-6
0.049499999999999995	2.018915688025739E-6
0.04964999999999999	1.9551033050906102E-6
0.0498	1.8933123546207147E-6
0.049949999999999994	1.8334786399401886E-6
0.0501	1.7750844191798866E-6
0.050249999999999996	1.7185645333673899E-6
0.05039999999999999	1.6637253224148443E-6
0.05055	1.610787634934253E-6
0.050699999999999995	1.5599008853410345E-6
0.05084999999999999	1.5106251716155762E-6
0.051	1.4629093679923948E-6
0.051149999999999994	1.4167039804631946E-6
0.0513	1.3719610706190493E-6
0.051449999999999996	1.3286342446465536E-6
0.05159999999999999	1.2866785721017016E-6
0.05175	1.2460505570344098E-6
0.051899999999999995	1.2067080906899873E-6
0.05204999999999999	1.1686103917484055E-6
0.052199999999999996	1.131717994360253E-6
0.052349999999999994	1.0959926635033791E-6
0.0525	1.0613974028636308E-6
0.052649999999999995	1.0278963834635179E-6
0.05279999999999999	9.954549065426495E-7
0.05295	9.640393978053294E-7
0.053099999999999994	9.336173207348917E-7
0.05325	9.041571983880788E-7
0.053399999999999996	8.756285441693234E-7
0.05354999999999999	8.480018385897904E-7
0.0537	8.212485025055033E-7
0.053849999999999995	7.953408623374245E-7
0.05399999999999999	7.70252128748437E-7
0.05415	7.459563551787425E-7
0.054299999999999994	7.224284302271208E-7
0.05445	6.996440277088237E-7
0.054599999999999996	6.775795998737641E-7
0.05474999999999999	6.562123512925687E-7
0.0549	6.355202002590699E-7
0.055049999999999995	6.154817683260886E-7
0.05519999999999999	5.960763697314891E-7
0.055349999999999996	5.772839537371011E-7
0.055499999999999994	5.590851180240009E-7
0.05565	5.414610744709605E-7
0.055799999999999995	5.243936321981162E-7
0.05594999999999999	5.078651711508204E-7
0.0561	4.918586392745729E-7
0.056249999999999994	4.7635752592722604E-7
0.05639999999999999	4.613458209384831E-7
0.056549999999999996	4.4680806011818827E-7
0.05669999999999999	4.327292403082721E-7
0.05685	4.1909484385993196E-7
0.056999999999999995	4.0589081371317207E-7
0.05714999999999999	3.9310354280367754E-7
0.0573	3.8071984108326036E-7
0.057449999999999994	3.687269497133515E-7
0.0576	3.5711251832386773E-7
0.057749999999999996	3.458645681814863E-7
0.05789999999999999	3.3497151620287634E-7
0.05805	3.244221499011572E-7
0.058199999999999995	3.142055939951405E-7
0.05834999999999999	3.0431133312002676E-7
0.058499999999999996	2.9472917907046184E-7
0.058649999999999994	2.854492693688108E-7
0.0588	2.764620505680878E-7
0.058949999999999995	2.67758273881223E-7
0.05909999999999999	2.593289804076133E-7
0.05925	2.511655007806716E-7
0.059399999999999994	2.432594356017933E-7
0.05954999999999999	2.35602649882804E-7
0.059699999999999996	2.2818727682031514E-7
0.059849999999999993	2.2100568053915105E-7
0.06	2.140504802560035E-7
