# Supplementary material for: Pulsed Eddy Current Sensing for Critical Pipe Condition Assessment
Source: Sensors (Basel). 2017 Sep 26;17(10):2208. doi: 10.3390/s17102208 (PMC5677363; doi:10.3390/s17102208)
Supplement: Supplementary file 1 [file sensors-17-02208-s001.zip › Supplementary_Material_Pulsed_Eddy_Current_Sensing_for_Critical_Pipe/Plot Simulated Signals/X15_lo.csv]

% Model	Sensors_Paper.mph
% Version	COMSOL 4.4.0.248
% Date	Jul 27 2017, 23:47
% Dimension	1
% Nodes	401
% Expressions	1
% Description	Global
% r	Height
0	1.7552693303436667E-7
1.5E-4	0.7916838684194869
3.0E-4	0.7412956731287859
4.5E-4	0.6881396912787182
6.0E-4	0.638385735876273
7.499999999999999E-4	0.5918469067367959
9.0E-4	0.5495202780358978
0.00105	0.509186832304078
0.0012	0.4722413897429665
0.0013499999999999999	0.4378669282357845
0.0014999999999999998	0.40643962738250305
0.0016499999999999998	0.376840590533724
0.0018	0.3500108432096986
0.00195	0.32513870942834694
0.0021	0.30208148712255833
0.00225	0.2807061565190618
0.0024	0.26039576802913045
0.0025499999999999997	0.2414338322459256
0.0026999999999999997	0.22384208685574886
0.0028499999999999997	0.20755822273323085
0.0029999999999999996	0.1924964295137429
0.0031499999999999996	0.1785677859673501
0.0032999999999999995	0.16568689694115882
0.0034499999999999995	0.1537738300073599
0.0036	0.14275445824589614
0.00375	0.13256027603913523
0.0039	0.12312805444232541
0.00405	0.11439946173131049
0.0042	0.1063206915394034
0.00435	0.09884211213902787
0.0045	0.09191794036528475
0.00465	0.08550594017374986
0.0048	0.07956714463305087
0.0049499999999999995	0.07406559978994122
0.0050999999999999995	0.06896812878527006
0.0052499999999999995	0.06424411465114757
0.005399999999999999	0.0598653003122471
0.005549999999999999	0.0558056044175761
0.005699999999999999	0.05204095173410404
0.005849999999999999	0.04854911693325994
0.005999999999999999	0.04530958069595618
0.006149999999999999	0.0423033971485194
0.006299999999999999	0.0395130717228015
0.006449999999999999	0.03692244860784631
0.006599999999999999	0.03451660702807273
0.006749999999999999	0.032281765645759096
0.006899999999999999	0.030205194442280616
0.007049999999999999	0.028275133485311004
0.0072	0.026480718036714458
0.00735	0.02481190950031758
0.0075	0.023259431748697178
0.00765	0.021814712405267864
0.0078	0.020469828691925186
0.007949999999999999	0.01921745748356434
0.0081	0.018050829239340843
0.008249999999999999	0.016963685507091347
0.0084	0.015950239720941724
0.008549999999999999	0.015005141034930414
0.0087	0.014123440955220916
0.008849999999999998	0.01330056255277825
0.0090	0.012532272055090325
0.009149999999999998	0.011814652631860035
0.0093	0.011144080203735649
0.009449999999999998	0.010517201116797346
0.0096	0.009930911537919297
0.00975	0.009382338437172134
0.009899999999999999	0.008868822034346208
0.01005	0.008387899595813495
0.010199999999999999	0.007937290477317376
0.01035	0.0075148823159343
0.010499999999999999	0.00711871828251515
0.01065	0.006746985312321938
0.010799999999999999	0.006398003238393493
0.01095	0.006070214757753765
0.011099999999999999	0.005762176166287226
0.01125	0.005472548802728522
0.011399999999999999	0.005200091147223148
0.01155	0.0049436515239077525
0.011699999999999999	0.004702161360949719
0.01185	0.004474628965057502
0.011999999999999999	0.004260133770940081
0.01215	0.004057821029035487
0.012299999999999998	0.0038668968978607062
0.01245	0.0036866239098520405
0.012599999999999998	0.003516316781966512
0.01275	0.0033553385445967837
0.012899999999999998	0.003203096964265506
0.013049999999999999	0.0030590412377124237
0.013199999999999998	0.002922658936325524
0.013349999999999999	0.002793473181987759
0.013499999999999998	0.0026710400363428918
0.013649999999999999	0.002554946087315297
0.013799999999999998	0.0024448062177394652
0.013949999999999999	0.00234026154207791
0.014099999999999998	0.0022409774985373224
0.014249999999999999	0.002146642084538017
0.0144	0.002056964224707168
0.014549999999999999	0.0019716722612256716
0.0147	0.001890512557225504
0.014849999999999999	0.0018132482045874838
0.015	0.0017396578282073128
0.015149999999999999	0.0016695344794177248
0.0153	0.0016026846116923802
0.015449999999999998	0.0015389271325192983
0.0156	0.0014780925255041294
0.01575	0.001420022037516146
0.015899999999999997	0.001364566925854577
0.01605	0.0013115877608988928
0.0162	0.0012609537801266805
0.01635	0.0012125422894843892
0.016499999999999997	0.0011662381086660779
0.016649999999999998	0.0011219330568925723
0.0168	0.0010795254761849515
0.01695	0.0010389197893306958
0.017099999999999997	0.0010000260898721843
0.017249999999999998	9.627597617520903E-4
0.0174	9.270411264323449E-4
0.01755	8.92795115326322E-4
0.017699999999999997	8.599509657808548E-4
0.017849999999999998	8.284419387267036E-4
0.018	7.982050564586781E-4
0.01815	7.691808590762084E-4
0.018299999999999997	7.413131780534873E-4
0.018449999999999998	7.145489258696934E-4
0.0186	6.888379003409344E-4
0.01875	6.641326026770648E-4
0.018899999999999997	6.403880681649612E-4
0.019049999999999997	6.175617086527749E-4
0.0192	5.956131658642212E-4
0.01935	5.745041748125569E-4
0.0195	5.541984365818517E-4
0.019649999999999997	5.346614997204046E-4
0.019799999999999998	5.158606497408884E-4
0.01995	4.977648059975408E-4
0.0201	4.8034442554017315E-4
0.020249999999999997	4.6357141334631505E-4
0.020399999999999998	4.474190385014436E-4
0.02055	4.318618559632756E-4
0.0207	4.168756333721147E-4
0.020849999999999997	4.024372826941988E-4
0.020999999999999998	3.8852479628227347E-4
0.02115	3.7511718700636456E-4
0.0213	3.621944322876797E-4
0.021449999999999997	3.4973742161923966E-4
0.021599999999999998	3.37727907403774E-4
0.02175	3.261484589459801E-4
0.0219	3.1498241919443193E-4
0.022049999999999997	3.0421386420654146E-4
0.022199999999999998	2.93827565155757E-4
0.02235	2.8380895250564085E-4
0.0225	2.7414408249965054E-4
0.022649999999999997	2.64819605538362E-4
0.022799999999999997	2.558227365078914E-4
0.022949999999999998	2.4714122681205827E-4
0.0231	2.3876333806921752E-4
0.023249999999999996	2.306778172934035E-4
0.023399999999999997	2.2287387354413487E-4
0.023549999999999998	2.1534115588246774E-4
0.0237	2.0806973254505724E-4
0.023849999999999996	2.0105007134650605E-4
0.023999999999999997	1.9427302110328103E-4
0.024149999999999998	1.8772979411915114E-4
0.0243	1.81411949584474E-4
0.02445	1.7531137793969128E-4
0.024599999999999997	1.6942028598230727E-4
0.024749999999999998	1.6373118283113968E-4
0.0249	1.5823686660432435E-4
0.02505	1.5293041178331056E-4
0.025199999999999997	1.478051572288663E-4
0.025349999999999998	1.4285469482871007E-4
0.0255	1.3807285867232654E-4
0.02565	1.3345371482888284E-4
0.025799999999999997	1.2899155156641357E-4
0.025949999999999997	1.2468087011822986E-4
0.026099999999999998	1.2051637582897128E-4
0.02625	1.1649296977761986E-4
0.026399999999999996	1.1260574080695728E-4
0.026549999999999997	1.0884995786766961E-4
0.026699999999999998	1.0522106278348864E-4
0.02685	1.0171466333678042E-4
0.026999999999999996	9.832652665448407E-5
0.027149999999999997	9.505257291645123E-5
0.027299999999999998	9.188886933340261E-5
0.02745	8.883162440783816E-5
0.027599999999999996	8.587718243773798E-5
0.027749999999999997	8.302201829323591E-5
0.027899999999999998	8.026273234770201E-5
0.02805	7.759604573859253E-5
0.028199999999999996	7.501879573642819E-5
0.028349999999999997	7.252793134517521E-5
0.028499999999999998	7.012050912938233E-5
0.02865	6.779368912853716E-5
0.0288	6.554473104157338E-5
0.028949999999999997	6.337099047949818E-5
0.029099999999999997	6.1269915444389E-5
0.029249999999999998	5.9239042914758844E-5
0.0294	5.727599555760162E-5
0.029549999999999996	5.537847862998866E-5
0.029699999999999997	5.3544276933496996E-5
0.029849999999999998	5.177125192184181E-5
0.03	5.005733897548615E-5
0.030149999999999996	4.840054465022327E-5
0.030299999999999997	4.679894420653291E-5
0.030449999999999998	4.525067907110327E-5
0.0306	4.375395449980861E-5
0.030749999999999996	4.230703732835455E-5
0.030899999999999997	4.0908253714930855E-5
0.031049999999999998	3.9555987107397994E-5
0.0312	3.824867616179605E-5
0.031349999999999996	3.698481283113374E-5
0.0315	3.576294044937215E-5
0.03165	3.458165197683969E-5
0.031799999999999995	3.343958821766915E-5
0.03195	3.233543613585985E-5
0.0321	3.1267927324064255E-5
0.032249999999999994	3.0235836337223035E-5
0.0324	2.923797927354298E-5
0.032549999999999996	2.827321232011306E-5
0.0327	2.7340430335656208E-5
0.03285	2.643856554043669E-5
0.032999999999999995	2.5566586214158662E-5
0.03315	2.4723495460907294E-5
0.033299999999999996	2.390832997437953E-5
0.033449999999999994	2.3120158952811795E-5
0.0336	2.235808289657136E-5
0.033749999999999995	2.162123261446505E-5
0.0339	2.0908768121688014E-5
0.03405	2.021987768121989E-5
0.034199999999999994	1.9553776816941116E-5
0.03435	1.8909707401653464E-5
0.034499999999999996	1.8286936736540035E-5
0.03465	1.7684756692952433E-5
0.0348	1.7102482895800705E-5
0.034949999999999995	1.653945389009783E-5
0.0351	1.5995030357917133E-5
0.03525	1.5468594408232926E-5
0.035399999999999994	1.4959548807163805E-5
0.03555	1.446731628465134E-5
0.035699999999999996	1.3991338895441017E-5
0.03585	1.3531077315343343E-5
0.036	1.308601024766261E-5
0.036149999999999995	1.2655633781604475E-5
0.0363	1.2239460867195095E-5
0.036449999999999996	1.1837020657458168E-5
0.036599999999999994	1.1447858040252462E-5
0.03675	1.1071533062477946E-5
0.036899999999999995	1.070762045181083E-5
0.03705	1.0355709091871858E-5
0.0372	1.001540156300418E-5
0.037349999999999994	9.686313687106321E-6
0.0375	9.368074061401559E-6
0.037649999999999996	9.060323663774777E-6
0.03779999999999999	8.762715406577955E-6
0.03795	8.474913734346597E-6
0.038099999999999995	8.19659427920187E-6
0.03825	7.92744342652152E-6
0.0384	7.6671580082521E-6
0.038549999999999994	7.415444917983408E-6
0.0387	7.172020793992732E-6
0.038849999999999996	6.936611671724059E-6
0.039	6.708952701139737E-6
0.03915	6.488787812945672E-6
0.039299999999999995	6.2758694479381594E-6
0.03945	6.06995823912556E-6
0.039599999999999996	5.870822783760164E-6
0.039749999999999994	5.678239353671285E-6
0.0399	5.491991618697356E-6
0.040049999999999995	5.311870445205646E-6
0.0402	5.137673614249281E-6
0.04035	4.969205623243875E-6
0.040499999999999994	4.8062774367642456E-6
0.04065	4.648706291840682E-6
0.040799999999999996	4.496315464163092E-6
0.04094999999999999	4.34893410634685E-6
0.0411	4.206396996137023E-6
0.041249999999999995	4.068544414152543E-6
0.0414	3.9352219040987936E-6
0.04155	3.8062801361970786E-6
0.041699999999999994	3.681574707380688E-6
0.04185	3.560966008953378E-6
0.041999999999999996	3.4443190396410467E-6
0.04214999999999999	3.3315032537513102E-6
0.0423	3.2223924561307277E-6
0.042449999999999995	3.116864580212369E-6
0.0426	3.0148016298286373E-6
0.042749999999999996	2.9160894888956767E-6
0.042899999999999994	2.8206178274356114E-6
0.04305	2.7282799408188457E-6
0.043199999999999995	2.638972676165274E-6
0.04335	2.552596258223835E-6
0.0435	2.4690542403448473E-6
0.043649999999999994	2.3882533291368E-6
0.0438	2.3101033393644656E-6
0.043949999999999996	2.234517034056871E-6
0.04409999999999999	2.1614100894250545E-6
0.04425	2.090700934089551E-6
0.044399999999999995	2.0223107176108458E-6
0.04455	1.956163153971537E-6
0.0447	1.8921845203802058E-6
0.044849999999999994	1.8303034830962322E-6
0.045	1.770451091309714E-6
0.045149999999999996	1.7125606546370498E-6
0.04529999999999999	1.6565676788993275E-6
0.04545	1.6024098132350282E-6
0.045599999999999995	1.5500267413186696E-6
0.04575	1.499360145266118E-6
0.045899999999999996	1.4503536369903766E-6
0.046049999999999994	1.4029526721103667E-6
0.0462	1.3571045084850358E-6
0.046349999999999995	1.3127581488136768E-6
0.04649999999999999	1.2698642678087451E-6
0.04665	1.228375168716047E-6
0.046799999999999994	1.188244727469022E-6
0.04695	1.1494283274563838E-6
0.047099999999999996	1.1118828386528537E-6
0.04724999999999999	1.0755665419174317E-6
0.0474	1.0404390812074178E-6
0.047549999999999995	1.006461456192902E-6
0.04769999999999999	9.735959216520972E-7
0.04785	9.41805994678773E-7
0.047999999999999994	9.110563757631122E-7
0.04815	8.813129423557438E-7
0.048299999999999996	8.525426910014962E-7
0.04844999999999999	8.247136927725686E-7
0.0486	7.977950836115844E-7
0.048749999999999995	7.717570068475557E-7
0.0489	7.465705864387569E-7
0.049049999999999996	7.222079005272368E-7
0.049199999999999994	6.986702293148482E-7
0.04935	6.760851288950255E-7
0.049499999999999995	6.543881035418226E-7
0.04964999999999999	6.333888023940317E-7
0.0498	6.130647328520727E-7
0.049949999999999994	5.933941400693197E-7
0.0501	5.742040037059186E-7
0.050249999999999996	5.556391884060297E-7
0.05039999999999999	5.376348464080286E-7
0.05055	5.202642827582383E-7
0.050699999999999995	5.035768583465318E-7
0.05084999999999999	4.874257311051217E-7
0.051	4.7179363336845315E-7
0.051149999999999994	4.566638489891861E-7
0.0513	4.4202020382022603E-7
0.051449999999999996	4.278470348453144E-7
0.05159999999999999	4.1412920142780027E-7
0.05175	4.0085204110814926E-7
0.051899999999999995	3.8800136858457796E-7
0.05204999999999999	3.755634483809559E-7
0.052199999999999996	3.635250044280962E-7
0.052349999999999994	3.518731715834688E-7
0.0525	3.4059551241711575E-7
0.052649999999999995	3.29679982320709E-7
0.05279999999999999	3.1911492691603525E-7
0.05295	3.0888907788845757E-7
0.053099999999999994	2.989915134390775E-7
0.05325	2.894116762040456E-7
0.053399999999999996	2.801393446311105E-7
0.05354999999999999	2.711646274575331E-7
0.0537	2.624779555043506E-7
0.053849999999999995	2.5407006119223286E-7
0.05399999999999999	2.4593198074090175E-7
0.05415	2.3805503505959757E-7
0.054299999999999994	2.3043083728031017E-7
0.05445	2.2305124975696204E-7
0.054599999999999996	2.1590841514784997E-7
0.05474999999999999	2.0899472382672938E-7
0.0549	2.0230280603446605E-7
0.055049999999999995	1.958255361343015E-7
0.05519999999999999	1.895560174530253E-7
0.055349999999999996	1.8348756470853032E-7
0.055499999999999994	1.776137307084673E-7
0.05565	1.7192824978630254E-7
0.055799999999999995	1.6642507766516994E-7
0.05594999999999999	1.610983551006041E-7
0.0561	1.559424119080992E-7
0.056249999999999994	1.5095176254970064E-7
0.05639999999999999	1.461211013909764E-7
0.056549999999999996	1.4144528570055362E-7
0.05669999999999999	1.3691934594455245E-7
0.05685	1.3253846648112876E-7
0.056999999999999995	1.2829798901855012E-7
0.05714999999999999	1.2419340712349902E-7
0.0573	1.202203585466463E-7
0.057449999999999994	1.163746159446947E-7
0.0576	1.1265209805881182E-7
0.057749999999999996	1.0904884521007183E-7
0.05789999999999999	1.0556103124752188E-7
0.05805	1.0218495413459403E-7
0.058199999999999995	9.891701977285785E-8
0.05834999999999999	9.575376151758491E-8
0.058499999999999996	9.269182555213699E-8
0.058649999999999994	8.972795464967896E-8
0.0588	8.685900526993723E-8
0.058949999999999995	8.408192738434661E-8
0.05909999999999999	8.139378238766212E-8
0.05925	7.879170807330102E-8
0.059399999999999994	7.627294965361385E-8
0.05954999999999999	7.38348332261616E-8
0.059699999999999996	7.147477328185512E-8
0.059849999999999993	6.919026173540382E-8
0.06	6.697888563366287E-8
