# Supplementary material for: Pulsed Eddy Current Sensing for Critical Pipe Condition Assessment
Source: Sensors (Basel). 2017 Sep 26;17(10):2208. doi: 10.3390/s17102208 (PMC5677363; doi:10.3390/s17102208)
Supplement: Supplementary file 1 [file sensors-17-02208-s001.zip › Supplementary_Material_Pulsed_Eddy_Current_Sensing_for_Critical_Pipe/Plot Simulated Signals/X20.csv]

% Model	Sensors_Paper.mph
% Version	COMSOL 4.4.0.248
% Date	Jul 27 2017, 23:38
% Dimension	1
% Nodes	401
% Expressions	1
% Description	Global
% r	Height
0	1.054132680362239E-7
1.5E-4	0.7690166340244509
3.0E-4	0.7416256622622889
4.5E-4	0.7049062022875365
6.0E-4	0.666981106261959
7.499999999999999E-4	0.6302000357370484
9.0E-4	0.5945519362746595
0.00105	0.5606905150515431
0.0012	0.5287939536574856
0.0013499999999999999	0.49836870404285616
0.0014999999999999998	0.4696203642711735
0.0016499999999999998	0.44262088421534584
0.0018	0.4175410541389465
0.00195	0.39391262701382196
0.0021	0.37165714104948505
0.00225	0.3506981576172481
0.0024	0.33057030404402277
0.0025499999999999997	0.31150752556948175
0.0026999999999999997	0.2935428143068449
0.0028499999999999997	0.2766430720507469
0.0029999999999999996	0.26075503625338003
0.0031499999999999996	0.24582090607559295
0.0032999999999999995	0.23178361908991033
0.0034499999999999995	0.2185885764718354
0.0036	0.20618414022105283
0.00375	0.19452170151479106
0.0039	0.18355559815212152
0.00405	0.1732429797076223
0.0042	0.1635436565291882
0.00435	0.1544199464588947
0.0045	0.14583652492476726
0.00465	0.1377602808225215
0.0048	0.1301601792318012
0.0049499999999999995	0.12300713136653273
0.0050999999999999995	0.11627387182724604
0.0052499999999999995	0.1099348430402161
0.005399999999999999	0.10396608666302412
0.005549999999999999	0.09834514167621028
0.005699999999999999	0.09305094884774597
0.005849999999999999	0.08806376124156759
0.005999999999999999	0.08336506043729466
0.006149999999999999	0.07893747813161395
0.006299999999999999	0.0747647227994892
0.006449999999999999	0.07083151110511626
0.006599999999999999	0.06712350376516371
0.006749999999999999	0.0636272455813997
0.006899999999999999	0.06033010937444791
0.007049999999999999	0.05722024356542384
0.0072	0.05428652316677254
0.00735	0.05151850395825395
0.0075	0.04890637963771188
0.00765	0.04644094174979863
0.0078	0.044113542208316814
0.007949999999999999	0.04191605824005747
0.0081	0.03984085958924536
0.008249999999999999	0.037880777832653076
0.0084	0.036029077665116475
0.008549999999999999	0.03427943002503929
0.0087	0.032625886937983684
0.008849999999999998	0.03106285796498438
0.0090	0.029585088149489635
0.009149999999999998	0.028187637364648313
0.0093	0.026865860968647123
0.009449999999999998	0.02561539168272805
0.0096	0.024432122611668484
0.00975	0.023312191332599434
0.009899999999999999	0.022251964982312928
0.01005	0.02124802627873874
0.010199999999999999	0.020297160415712168
0.01035	0.019396342775125513
0.010499999999999999	0.018542727403560097
0.01065	0.01773363620452337
0.010799999999999999	0.016966548800352182
0.01095	0.016239093021209162
0.011099999999999999	0.01554903598102552
0.01125	0.01489427570333186
0.011399999999999999	0.014272833261885056
0.01155	0.01368284540386109
0.011699999999999999	0.013122557624881272
0.01185	0.012590317667625766
0.011999999999999999	0.012084569417453938
0.01215	0.011603847170088213
0.012299999999999998	0.011146770248132007
0.01245	0.010712037944752315
0.012599999999999998	0.010298424774073268
0.01275	0.00990477600928132
0.012899999999999998	0.009530003490669148
0.013049999999999999	0.009173081686795833
0.013199999999999998	0.008833043993235456
0.013349999999999999	0.008508979254363036
0.013499999999999998	0.008200028494144362
0.013649999999999999	0.007905381843575572
0.013799999999999998	0.007624275652237619
0.013949999999999999	0.007355989773075101
0.014099999999999998	0.0070998450095976495
0.014249999999999999	0.006855200715705206
0.0144	0.006621452538857231
0.014549999999999999	0.006398030297698028
0.0147	0.006184395986289274
0.014849999999999999	0.005980041896980576
0.015	0.005784488854893426
0.015149999999999999	0.005597284557208416
0.0153	0.0054180020110303475
0.015449999999999998	0.005246238063725966
0.0156	0.0050816120203059775
0.01575	0.004923764342569382
0.015899999999999997	0.004772355425078775
0.01605	0.0046270644433923395
0.0162	0.004487588270202533
0.01635	0.00435364045530263
0.016499999999999997	0.004224950265651778
0.016649999999999998	0.0041012617817762324
0.0168	0.003982333047345531
0.01695	0.0038679352686108266
0.017099999999999997	0.0037578520608109135
0.017249999999999998	0.003651878738687142
0.0174	0.0035498216485767954
0.01755	0.0034514975395257656
0.017699999999999997	0.0033567329711599605
0.017849999999999998	0.0032653637561226765
0.018	0.003177234434989542
0.01815	0.003092197781877297
0.018299999999999997	0.0030101143387083317
0.018449999999999998	0.0029308519766690854
0.0186	0.002854285483045798
0.01875	0.0027802961721821637
0.018899999999999997	0.0027087715188648487
0.019049999999999997	0.00263960481303142
0.0192	0.0025726948344580395
0.01935	0.0025079455462408903
0.0195	0.002445265805984238
0.019649999999999997	0.002384569093700997
0.019799999999999998	0.0023257732553368738
0.01995	0.002268800261140364
0.0201	0.002213575977860087
0.020249999999999997	0.002160029954114954
0.020399999999999998	0.002108095218003449
0.02055	0.0020577080864092627
0.0207	0.0020088079851556724
0.020849999999999997	0.001961337279487747
0.020999999999999998	0.0019152411142323014
0.02115	0.0018704672631115098
0.0213	0.0018269659865849173
0.021449999999999997	0.0017846898978346568
0.021599999999999998	0.0017435938363610443
0.02175	0.00170363474877485
0.0219	0.001664771576267803
0.022049999999999997	0.0016269651485674324
0.022199999999999998	0.0015901780838281066
0.02235	0.0015543746941515514
0.0225	0.0015195208964866316
0.022649999999999997	0.001485584128495818
0.022799999999999997	0.001452533269221441
0.022949999999999998	0.001420338564067628
0.0231	0.0013889715541393949
0.023249999999999996	0.001358405009415348
0.023399999999999997	0.0013286128657280056
0.023549999999999998	0.0012995701651392112
0.0237	0.001271252999806375
0.023849999999999996	0.001243638458765091
0.023999999999999997	0.0012167045778089312
0.024149999999999998	0.0011904302920452009
0.0243	0.0011647953911078529
0.02445	0.0011397804768194981
0.024599999999999997	0.0011153669231816936
0.024749999999999998	0.0010915368385139793
0.0249	0.0010682730297388089
0.02505	0.0010455589685121483
0.025199999999999997	0.001023378759290303
0.025349999999999998	0.0010017171090201647
0.0255	9.805592985655638E-4
0.02565	9.598911555973049E-4
0.025799999999999997	9.396990289600613E-4
0.025949999999999997	9.199697644420815E-4
0.026099999999999998	9.006906817737069E-4
0.02625	8.818495528765751E-4
0.026399999999999996	8.634345813013008E-4
0.026549999999999997	8.454343826873818E-4
0.026699999999999998	8.27837966240462E-4
0.02685	8.106347173123305E-4
0.026999999999999996	7.938143806685545E-4
0.027149999999999997	7.773670448311083E-4
0.027299999999999998	7.612831271265552E-4
0.02745	7.455533594565617E-4
0.027599999999999996	7.301687749851608E-4
0.027749999999999997	7.151206952424086E-4
0.027899999999999998	7.004007181300976E-4
0.02805	6.86000706359387E-4
0.028199999999999996	6.719127765658449E-4
0.028349999999999997	6.581292889099582E-4
0.028499999999999998	6.446428372388733E-4
0.02865	6.314462397365527E-4
0.0288	6.185325299576384E-4
0.028949999999999997	6.058949484046971E-4
0.029099999999999997	5.935269344533193E-4
0.029249999999999998	5.814221186707549E-4
0.0294	5.695743155216835E-4
0.029549999999999996	5.579775164170052E-4
0.029699999999999997	5.466258830605666E-4
0.029849999999999998	5.355137412030311E-4
0.03	5.246355745287004E-4
0.030149999999999996	5.139860189988982E-4
0.030299999999999997	5.035598573419329E-4
0.030449999999999998	4.933520138314102E-4
0.0306	4.8335754931335556E-4
0.030749999999999996	4.735716564304038E-4
0.030899999999999997	4.6398965508356687E-4
0.031049999999999998	4.546069880882897E-4
0.0312	4.4541921702118603E-4
0.031349999999999996	4.364220182289837E-4
0.0315	4.276111790746604E-4
0.03165	4.1898259422990414E-4
0.031799999999999995	4.1053226227157665E-4
0.03195	4.022562822829681E-4
0.0321	3.941508507024796E-4
0.032249999999999994	3.8621225823346487E-4
0.0324	3.7843688692567126E-4
0.032549999999999996	3.7082120734943723E-4
0.0327	3.63361775895408E-4
0.03285	3.560552321795911E-4
0.032999999999999995	3.488982965542096E-4
0.03315	3.4188776771714656E-4
0.033299999999999996	3.3502052038111645E-4
0.033449999999999994	3.282935031249928E-4
0.0336	3.217037361839154E-4
0.033749999999999995	3.152483094761049E-4
0.0339	3.0892438057978847E-4
0.03405	3.0272917286843854E-4
0.034199999999999994	2.966599736473653E-4
0.03435	2.9071413244245703E-4
0.034499999999999996	2.848890592380644E-4
0.03465	2.7918222288302817E-4
0.0348	2.7359114950227704E-4
0.034949999999999995	2.681134209674448E-4
0.0351	2.6274667338214877E-4
0.03525	2.574885957500054E-4
0.035399999999999994	2.5233692850682105E-4
0.03555	2.472894622463795E-4
0.035699999999999996	2.4234403640268273E-4
0.03585	2.3749853803715142E-4
0.036	2.3275090060335642E-4
0.036149999999999995	2.2809910280965494E-4
0.0363	2.2354116747045938E-4
0.036449999999999996	2.1907516043137811E-4
0.036599999999999994	2.14699189474446E-4
0.03675	2.104114033650062E-4
0.036899999999999995	2.0620999076656618E-4
0.03705	2.0209317934221244E-4
0.0372	1.9805923478791643E-4
0.037349999999999994	1.9410645994892111E-4
0.0375	1.902331939035835E-4
0.037649999999999996	1.864378111243203E-4
0.03779999999999999	1.827187206659632E-4
0.03795	1.7907436533224998E-4
0.038099999999999995	1.755032208829292E-4
0.03825	1.720037953141301E-4
0.0384	1.6857462806583578E-4
0.038549999999999994	1.652142893425658E-4
0.0387	1.61921379375166E-4
0.038849999999999996	1.586945277723034E-4
0.039	1.5553239282404288E-4
0.03915	1.5243366088417342E-4
0.039299999999999995	1.493970457290163E-4
0.03945	1.4642128792323567E-4
0.039599999999999996	1.4350515427597978E-4
0.039749999999999994	1.4064743719053623E-4
0.0399	1.3784695415190466E-4
0.040049999999999995	1.351025471531716E-4
0.0402	1.3241308216628426E-4
0.04035	1.2977744858459222E-4
0.040499999999999994	1.2719455876988379E-4
0.04065	1.2466334748841487E-4
0.040799999999999996	1.22182771477438E-4
0.04094999999999999	1.1975180894528191E-4
0.0411	1.173694590949501E-4
0.041249999999999995	1.1503474170089148E-4
0.0414	1.1274669665074494E-4
0.04155	1.1050438353387539E-4
0.041699999999999994	1.0830688115195446E-4
0.04185	1.0615328723000684E-4
0.041999999999999996	1.0404271790534582E-4
0.04214999999999999	1.0197430737469716E-4
0.0423	9.99472075255795E-5
0.042449999999999995	9.796058755617879E-5
0.0426	9.601363358907696E-5
0.042749999999999996	9.410554832892093E-5
0.042899999999999994	9.223555073854053E-5
0.04305	9.040287563574262E-5
0.043199999999999995	8.860677343484942E-5
0.04335	8.684650976151744E-5
0.0435	8.512136517002818E-5
0.043649999999999994	8.343063481061177E-5
0.0438	8.177362813321667E-5
0.043949999999999996	8.014966861108212E-5
0.04409999999999999	7.855809341112115E-5
0.04425	7.699825312094322E-5
0.044399999999999995	7.546951150668325E-5
0.04455	7.397124518307895E-5
0.0447	7.250284340175454E-5
0.044849999999999994	7.106370773417001E-5
0.045	6.965325189079179E-5
0.045149999999999996	6.827090138605421E-5
0.04529999999999999	6.691609335851312E-5
0.04545	6.558827632722472E-5
0.045599999999999995	6.428690990065122E-5
0.04575	6.301146463845854E-5
0.045899999999999996	6.17614217362559E-5
0.046049999999999994	6.0536272889303E-5
0.0462	5.933551999870856E-5
0.046349999999999995	5.815867503949304E-5
0.04649999999999999	5.700525979754001E-5
0.04665	5.587480568909817E-5
0.046799999999999994	5.4766853572072816E-5
0.04695	5.3680953556571134E-5
0.047099999999999996	5.261666476252662E-5
0.04724999999999999	5.1573555244347376E-5
0.0474	5.0551201681859084E-5
0.047549999999999995	4.9549189310667514E-5
0.04769999999999999	4.856711168140113E-5
0.04785	4.760457051897431E-5
0.047999999999999994	4.6661175562689995E-5
0.04815	4.5736544369938806E-5
0.048299999999999996	4.483030219763266E-5
0.04844999999999999	4.3942081822939754E-5
0.0486	4.3071523402117256E-5
0.048749999999999995	4.221827429484301E-5
0.0489	4.138198896540453E-5
0.049049999999999996	4.056232879419048E-5
0.049199999999999994	3.975948028347812E-5
0.04935	3.897645712697988E-5
0.049499999999999995	3.8212281508713515E-5
0.04964999999999999	3.74631405626525E-5
0.0498	3.672873736747888E-5
0.049949999999999994	3.6008780890046065E-5
0.0501	3.529953866556324E-5
0.050249999999999996	3.4604394222839285E-5
0.05039999999999999	3.392203765257534E-5
0.05055	3.325433914371995E-5
0.050699999999999995	3.2602714593408064E-5
0.05084999999999999	3.196390258750589E-5
0.051	3.133765028767558E-5
0.051149999999999994	3.0723709846283916E-5
0.0513	3.0121838328074035E-5
0.051449999999999996	2.9531797618342995E-5
0.05159999999999999	2.8953354316983853E-5
0.05175	2.838627964721152E-5
0.051899999999999995	2.783034935645769E-5
0.05204999999999999	2.728534365130415E-5
0.052199999999999996	2.6751047075578822E-5
0.052349999999999994	2.6227248443248736E-5
0.0525	2.5713740746854276E-5
0.052649999999999995	2.5210321090283713E-5
0.05279999999999999	2.471679057368692E-5
0.05295	2.423295425124973E-5
0.053099999999999994	2.375862102139949E-5
0.05325	2.3293603581721955E-5
0.053399999999999996	2.283771831304109E-5
0.05354999999999999	2.2390785246545732E-5
0.0537	2.1952627972668727E-5
0.053849999999999995	2.152307355847456E-5
0.05399999999999999	2.1101952511572112E-5
0.05415	2.0689098669425472E-5
0.054299999999999994	2.028434917338268E-5
0.05445	1.9887544376572338E-5
0.054599999999999996	1.9498527794533327E-5
0.05474999999999999	1.9117146022657558E-5
0.0549	1.8743248710034982E-5
0.055049999999999995	1.8376688460588446E-5
0.05519999999999999	1.801732079452553E-5
0.055349999999999996	1.766500410086779E-5
0.055499999999999994	1.731959955388333E-5
0.05565	1.6980971062880456E-5
0.055799999999999995	1.664898525190958E-5
0.05594999999999999	1.63235113576631E-5
0.0561	1.6004421211046217E-5
0.056249999999999994	1.5691589176158097E-5
0.05639999999999999	1.5384892084480583E-5
0.056549999999999996	1.5084209215862986E-5
0.05669999999999999	1.4789422231582507E-5
0.05685	1.4500415118653585E-5
0.056999999999999995	1.4217074173696292E-5
0.05714999999999999	1.3939287915640871E-5
0.0573	1.3666947091962955E-5
0.057449999999999994	1.3399944575178343E-5
0.0576	1.3138175376277303E-5
0.057749999999999996	1.2881536574276517E-5
0.05789999999999999	1.2629927271685792E-5
0.05805	1.2383248564800986E-5
0.058199999999999995	1.2141403508858226E-5
0.05834999999999999	1.1904297067913898E-5
0.058499999999999996	1.167183607725403E-5
0.058649999999999994	1.1443929211288945E-5
0.0588	1.1220486949138907E-5
0.058949999999999995	1.1001421537313148E-5
0.05909999999999999	1.0786646951358928E-5
0.05925	1.057607885310299E-5
0.059399999999999994	1.036963458947373E-5
0.05954999999999999	1.0167233123117664E-5
0.059699999999999996	9.968795008970033E-6
0.059849999999999993	9.774242385753002E-6
0.06	9.5834989114191E-6
