# Supplementary material for: Pulsed Eddy Current Sensing for Critical Pipe Condition Assessment
Source: Sensors (Basel). 2017 Sep 26;17(10):2208. doi: 10.3390/s17102208 (PMC5677363; doi:10.3390/s17102208)
Supplement: Supplementary file 1 [file sensors-17-02208-s001.zip › Supplementary_Material_Pulsed_Eddy_Current_Sensing_for_Critical_Pipe/Plot Simulated Signals/X20_lo.csv]

% Model	Sensors_Paper.mph
% Version	COMSOL 4.4.0.248
% Date	Jul 27 2017, 23:40
% Dimension	1
% Nodes	401
% Expressions	1
% Description	Global
% r	Height
0	1.7552871530117417E-7
1.5E-4	0.7895780270391841
3.0E-4	0.7423471028525807
4.5E-4	0.6889225912424396
6.0E-4	0.6389804629823717
7.499999999999999E-4	0.592318994927766
9.0E-4	0.5499177128963524
0.00105	0.5095259471362491
0.0012	0.4725415139561322
0.0013499999999999999	0.4381376023242743
0.0014999999999999998	0.4066879375898245
0.0016499999999999998	0.3770697751232123
0.0018	0.35022439581123993
0.00195	0.32533847747641975
0.0021	0.3022689166265523
0.00225	0.2808824196672907
0.0024	0.26056155019072014
0.0025499999999999997	0.24158994215080368
0.0026999999999999997	0.22398928132456752
0.0028499999999999997	0.2076971611519577
0.0029999999999999996	0.1926276685595394
0.0031499999999999996	0.1786917856940828
0.0032999999999999995	0.16580403014146775
0.0034499999999999995	0.15388439314148347
0.0036	0.14285868369028587
0.00375	0.13265834543764823
0.0039	0.12322011271983245
0.00405	0.11448563118754818
0.0042	0.10640108542645887
0.00435	0.09891684720242433
0.0045	0.09198714795156644
0.00465	0.08556977564295801
0.0048	0.07962579494043541
0.0049499999999999995	0.0741192892084052
0.0050999999999999995	0.06901712282388577
0.0052499999999999995	0.06428872228663994
0.005399999999999999	0.05990587469127666
0.005549999999999999	0.05584254221267787
0.005699999999999999	0.05207469134699935
0.005849999999999999	0.048580135740756036
0.005999999999999999	0.0453383915270927
0.006149999999999999	0.04233054417061188
0.006299999999999999	0.039539125899258946
0.006449999999999999	0.03694800287414615
0.006599999999999999	0.034542271315223645
0.006749999999999999	0.032308161863010325
0.006899999999999999	0.030232951514395794
0.007049999999999999	0.028304882523613503
0.0072	0.02651308770877999
0.00735	0.024847521649504392
0.0075	0.023298897303012663
0.00765	0.021858627604184937
0.0078	0.02051877165070994
0.007949999999999999	0.019271985106275737
0.0081	0.01811147448527057
0.008249999999999999	0.01703095500903247
0.0084	0.01602461174948549
0.008549999999999999	0.015087063798470187
0.0087	0.01421333122272052
0.008849999999999998	0.013398804583545192
0.0090	0.01263921681823775
0.009149999999999998	0.01193061729666025
0.0093	0.01126934788128632
0.009449999999999998	0.01065202083313168
0.0096	0.010075498418191657
0.00975	0.00953687408121257
0.009899999999999999	0.009033455063714193
0.01005	0.008562746353532264
0.010199999999999999	0.008122435861748066
0.01035	0.007710380731440895
0.010499999999999999	0.007324594690103272
0.01065	0.006963236364711211
0.010799999999999999	0.006624598484734843
0.01095	0.006307097904380476
0.011099999999999999	0.006009266380737824
0.01125	0.0057297420494125135
0.011399999999999999	0.005467261544144124
0.01155	0.005220652710524162
0.011699999999999999	0.0049888278685615095
0.01185	0.00477077758173512
0.011999999999999999	0.004565564893933311
0.01215	0.004372319998457696
0.012299999999999998	0.00419023530612405
0.01245	0.004018560882078857
0.012599999999999998	0.003856600223284018
0.01275	0.0037037063507815372
0.012899999999999998	0.003559278192850083
0.013049999999999999	0.0034227572371236426
0.013199999999999998	0.0032936244311790215
0.013349999999999999	0.0031713973130174183
0.013499999999999998	0.00305562735392352
0.013649999999999999	0.002945897497891164
0.013799999999999998	0.0028418198827204243
0.013949999999999999	0.002743033729175043
0.014099999999999998	0.0026492033856613346
0.014249999999999999	0.002560016516695158
0.0144	0.0024751824245268636
0.014549999999999999	0.0023944304938171936
0.0147	0.002317508750396398
0.014849999999999999	0.0022441825254449666
0.015	0.0021742332173373484
0.015149999999999999	0.0021074571438626627
0.0153	0.0020436644782176197
0.015449999999999998	0.0019826782623650896
0.0156	0.001924333492264789
0.01575	0.001868476269519912
0.015899999999999997	0.001814963014582592
0.01605	0.0017636597369864128
0.0162	0.0017144413583980761
0.01635	0.001667191084625211
0.016499999999999997	0.0016217998229362263
0.016649999999999998	0.0015781656414644851
0.0168	0.0015361932674691644
0.01695	0.001495793621772107
0.017099999999999997	0.001456883386607151
0.017249999999999998	0.0014193846044686926
0.0174	0.0013832243057587351
0.01755	0.0013483341630499304
0.017699999999999997	0.0013146501700879395
0.017849999999999998	0.0012821123436982473
0.018	0.0012506644469552004
0.01815	0.0012202537320898433
0.018299999999999997	0.0011908307016332063
0.018449999999999998	0.0011623488865586192
0.0186	0.001134764640192217
0.01875	0.0011080369466164254
0.018899999999999997	0.001082127242733669
0.019049999999999997	0.0010569992528630748
0.0192	0.0010326188349507228
0.01935	0.0010089538376967528
0.0195	9.859739676532423E-4
0.019649999999999997	9.636506656973406E-4
0.019799999999999998	9.419569921312068E-4
0.01995	9.20867519854051E-4
0.0201	9.00358234963415E-4
0.020249999999999997	8.804064443127815E-4
0.020399999999999998	8.609906894667904E-4
0.02055	8.42090666728874E-4
0.0207	8.236871525404419E-4
0.020849999999999997	8.057619342542037E-4
0.020999999999999998	7.88297745509801E-4
0.02115	7.712782061790564E-4
0.0213	7.546877663802263E-4
0.021449999999999997	7.385116543641065E-4
0.021599999999999998	7.227358279346854E-4
0.02175	7.073469292566576E-4
0.0219	6.923322426384459E-4
0.022049999999999997	6.776796552895203E-4
0.022199999999999998	6.633776206558149E-4
0.02235	6.494151242886603E-4
0.0225	6.357816519761605E-4
0.022649999999999997	6.224671600360734E-4
0.022799999999999997	6.094620476023395E-4
0.022949999999999998	5.967571307252696E-4
0.0231	5.843436182593601E-4
0.023249999999999996	5.722130892940443E-4
0.023399999999999997	5.603574720751377E-4
0.023549999999999998	5.48769024378958E-4
0.0237	5.374403150870808E-4
0.023849999999999996	5.26364207013947E-4
0.023999999999999997	5.155338408556921E-4
0.024149999999999998	5.04942620152145E-4
0.0243	4.945841972272248E-4
0.02445	4.844524600232398E-4
0.024599999999999997	4.7454151982379657E-4
0.024749999999999998	4.648456996640996E-4
0.0249	4.5535952356310277E-4
0.02505	4.4607770637640254E-4
0.025199999999999997	4.369951443059508E-4
0.025349999999999998	4.2810690600321303E-4
0.0255	4.194082241824662E-4
0.02565	4.108944878110765E-4
0.025799999999999997	4.025612347089146E-4
0.025949999999999997	3.944041446464078E-4
0.026099999999999998	3.8641903281760875E-4
0.02625	3.786018437628811E-4
0.026399999999999996	3.709486455308485E-4
0.026549999999999997	3.6345562434005806E-4
0.026699999999999998	3.561190794253413E-4
0.02685	3.4893541823094633E-4
0.026999999999999996	3.4190115188759964E-4
0.027149999999999997	3.350128909201583E-4
0.027299999999999998	3.2826734120508695E-4
0.02745	3.2166130016047243E-4
0.027599999999999996	3.1519165314921607E-4
0.027749999999999997	3.088553700326754E-4
0.027899999999999998	3.0264950199046357E-4
0.02805	2.9657117842721314E-4
0.028199999999999996	2.9061760410465916E-4
0.028349999999999997	2.8478605637314534E-4
0.028499999999999998	2.7907388259291956E-4
0.02865	2.734784976354862E-4
0.0288	2.679973815751115E-4
0.028949999999999997	2.6262807741827166E-4
0.029099999999999997	2.573681890126323E-4
0.029249999999999998	2.522153790009773E-4
0.0294	2.471673669263726E-4
0.029549999999999996	2.422219273824525E-4
0.029699999999999997	2.373768882559637E-4
0.029849999999999998	2.3263012909611745E-4
0.03	2.2797957946936014E-4
0.030149999999999996	2.2342321748655813E-4
0.030299999999999997	2.1895906831267E-4
0.030449999999999998	2.1458520279307594E-4
0.0306	2.1029973610848995E-4
0.030749999999999996	2.061008265013098E-4
0.030899999999999997	2.0198667405250977E-4
0.031049999999999998	1.9795551949749581E-4
0.0312	1.9400564311324958E-4
0.031349999999999996	1.901353636058637E-4
0.0315	1.8634303709207694E-4
0.03165	1.8262705610586617E-4
0.031799999999999995	1.789858485693406E-4
0.03195	1.7541787696865373E-4
0.0321	1.7192163734434972E-4
0.032249999999999994	1.6849565851770999E-4
0.0324	1.6513850119520549E-4
0.032549999999999996	1.6184875720984097E-4
0.0327	1.586250487078283E-4
0.03285	1.55466027411047E-4
0.032999999999999995	1.5237037390679998E-4
0.03315	1.4933679691437772E-4
0.033299999999999996	1.4636403263778233E-4
0.033449999999999994	1.4345084406363576E-4
0.0336	1.4059602038670667E-4
0.033749999999999995	1.3779837631808188E-4
0.0339	1.350567515556866E-4
0.03405	1.3237001014288575E-4
0.034199999999999994	1.2973703995510693E-4
0.03435	1.2715675210069296E-4
0.034499999999999996	1.2462808044618173E-4
0.03465	1.2214998105066846E-4
0.0348	1.197214316894639E-4
0.034949999999999995	1.1734143134656356E-4
0.0351	1.1500899977360901E-4
0.03525	1.1272317698875733E-4
0.035399999999999994	1.1048302284444523E-4
0.03555	1.0828761660706356E-4
0.035699999999999996	1.061360564771161E-4
0.03585	1.0402745925143476E-4
0.036	1.0196095984595171E-4
0.036149999999999995	9.993571093660962E-5
0.0363	9.795088258874073E-5
0.036449999999999996	9.60056618452905E-5
0.036599999999999994	9.409925238025201E-5
0.03675	9.22308741569682E-5
0.036899999999999995	9.039976304984679E-5
0.03705	8.860517052482748E-5
0.0372	8.684636331106275E-5
0.037349999999999994	8.512262306137425E-5
0.0375	8.343324605496777E-5
0.037649999999999996	8.177754286031201E-5
0.03779999999999999	8.015483808096337E-5
0.03795	7.856447001048199E-5
0.038099999999999995	7.700579037947159E-5
0.03825	7.547816406725186E-5
0.0384	7.398096881245652E-5
0.038549999999999994	7.251359495858681E-5
0.0387	7.107544521457021E-5
0.038849999999999996	6.966593432663893E-5
0.039	6.828448891847503E-5
0.03915	6.693054717923938E-5
0.039299999999999995	6.560355865694075E-5
0.03945	6.430298400916592E-5
0.039599999999999996	6.302829478323335E-5
0.039749999999999994	6.177897318448604E-5
0.0399	6.055451186417735E-5
0.040049999999999995	5.9354413707712546E-5
0.0402	5.817819159523049E-5
0.04035	5.702536825312733E-5
0.040499999999999994	5.58954759917131E-5
0.04065	5.4788056553248844E-5
0.040799999999999996	5.370266088902512E-5
0.04094999999999999	5.2638849004971517E-5
0.0411	5.1596189738626996E-5
0.041249999999999995	5.0574260595886484E-5
0.0414	4.9572647590527866E-5
0.04155	4.8590945057705806E-5
0.041699999999999994	4.7628755458620505E-5
0.04185	4.6685689264821276E-5
0.041999999999999996	4.5761364763963986E-5
0.04214999999999999	4.485540789356309E-5
0.0423	4.396745212645577E-5
0.042449999999999995	4.3097138270670586E-5
0.0426	4.224411434622829E-5
0.042749999999999996	4.1408035434614655E-5
0.042899999999999994	4.0588563541642745E-5
0.04305	3.978536744248118E-5
0.043199999999999995	3.8998122555474776E-5
0.04335	3.8226510813517796E-5
0.0435	3.747022050597175E-5
0.043649999999999994	3.6728946191974406E-5
0.0438	3.600238852876969E-5
0.043949999999999996	3.5290254189059445E-5
0.04409999999999999	3.459225571069177E-5
0.04425	3.390811138088833E-5
0.044399999999999995	3.323754514726249E-5
0.04455	3.258028646829604E-5
0.0447	3.193607022136385E-5
0.044849999999999994	3.130463660163182E-5
0.045	3.068573098312503E-5
0.045149999999999996	3.0079103852389766E-5
0.04529999999999999	2.9484510676392935E-5
0.04545	2.8901711826014216E-5
0.045599999999999995	2.8330472457572374E-5
0.04575	2.7770562416204652E-5
0.045899999999999996	2.722175616296811E-5
0.046049999999999994	2.6683832668603317E-5
0.0462	2.6156575309680576E-5
0.046349999999999995	2.5639771804237802E-5
0.04649999999999999	2.5133214114669708E-5
0.04665	2.4636698344427054E-5
0.046799999999999994	2.4150024700515658E-5
0.04695	2.3672997349983914E-5
0.047099999999999996	2.3205424393662495E-5
0.04724999999999999	2.2747117762386564E-5
0.0474	2.2297893136062666E-5
0.047549999999999995	2.1857569882715858E-5
0.04769999999999999	2.1425970979740864E-5
0.04785	2.100292292766229E-5
0.047999999999999994	2.0588255710665448E-5
0.04815	2.0181802679087784E-5
0.048299999999999996	1.9783400545463605E-5
0.04844999999999999	1.9392889245976686E-5
0.0486	1.901011193834416E-5
0.048749999999999995	1.8634914902196444E-5
0.0489	1.826714747605639E-5
0.049049999999999996	1.790666201107765E-5
0.049199999999999994	1.7553540679650614E-5
0.04935	1.720910483511737E-5
0.049499999999999995	1.687292717001963E-5
0.04964999999999999	1.6543337716415902E-5
0.0498	1.6220206919270743E-5
0.049949999999999994	1.5903407776022306E-5
0.0501	1.5591304701983405E-5
0.050249999999999996	1.5285381143067055E-5
0.05039999999999999	1.4985063369831516E-5
0.05055	1.4691171770860013E-5
0.050699999999999995	1.4404327880462179E-5
0.05084999999999999	1.4123102270452534E-5
0.051	1.384738452722506E-5
0.051149999999999994	1.3577066408263238E-5
0.0513	1.3312041801134256E-5
0.051449999999999996	1.3052206699502044E-5
0.05159999999999999	1.279745913798325E-5
0.05175	1.2547699163763033E-5
0.051899999999999995	1.2302828801058588E-5
0.05204999999999999	1.2062751997401263E-5
0.052199999999999996	1.1827374593534203E-5
0.052349999999999994	1.1596604303110236E-5
0.0525	1.1370350631808349E-5
0.052649999999999995	1.1148524891929441E-5
0.05279999999999999	1.093104013542189E-5
0.05295	1.071781112142165E-5
0.053099999999999994	1.0508754306316115E-5
0.05325	1.0303787770296937E-5
0.053399999999999996	1.0102831222139998E-5
0.05354999999999999	9.905805954675955E-6
0.0537	9.712634797875465E-6
0.053849999999999995	9.523242111173114E-6
0.05399999999999999	9.337553746403271E-6
0.05415	9.155497007910894E-6
0.054299999999999994	8.977000636343955E-6
0.05445	8.801994777349763E-6
0.054599999999999996	8.630410940649534E-6
0.05474999999999999	8.46218200237395E-6
0.0549	8.297242148304963E-6
0.055049999999999995	8.135526861876888E-6
0.05519999999999999	7.97697289429673E-6
0.055349999999999996	7.82151824778988E-6
0.055499999999999994	7.669102142916498E-6
0.05565	7.519664989545079E-6
0.055799999999999995	7.373148382374231E-6
0.05594999999999999	7.2294950512270505E-6
0.0561	7.088648864935669E-6
0.056249999999999994	6.950554789762321E-6
0.05639999999999999	6.815158879271486E-6
0.056549999999999996	6.6824082431977205E-6
0.05669999999999999	6.5522510279581605E-6
0.05685	6.4246364232805415E-6
0.056999999999999995	6.2995145814530684E-6
0.05714999999999999	6.176836662773535E-6
0.0573	6.056554785554523E-6
0.057449999999999994	5.938621989011439E-6
0.0576	5.822992262456892E-6
0.057749999999999996	5.709620480085252E-6
0.05789999999999999	5.598462417804893E-6
0.05805	5.489474705270389E-6
0.058199999999999995	5.382614837071227E-6
0.05834999999999999	5.277841138684076E-6
0.058499999999999996	5.175112752757842E-6
0.058649999999999994	5.074389629291885E-6
0.0588	4.975632501625277E-6
0.058949999999999995	4.878802878605513E-6
0.05909999999999999	4.78386301516076E-6
0.05925	4.690775922819506E-6
0.059399999999999994	4.599505326385914E-6
0.05954999999999999	4.5100156709511285E-6
0.059699999999999996	4.422272094839347E-6
0.059849999999999993	4.336240432362016E-6
0.06	4.251887167601028E-6
