# Supplementary material for: Pulsed Eddy Current Sensing for Critical Pipe Condition Assessment
Source: Sensors (Basel). 2017 Sep 26;17(10):2208. doi: 10.3390/s17102208 (PMC5677363; doi:10.3390/s17102208)
Supplement: Supplementary file 1 [file sensors-17-02208-s001.zip › Supplementary_Material_Pulsed_Eddy_Current_Sensing_for_Critical_Pipe/Plot Simulated Signals/X5.csv]

% Model	Sensors_Paper.mph
% Version	COMSOL 4.4.0.248
% Date	Jul 27 2017, 23:52
% Dimension	1
% Nodes	401
% Expressions	1
% Description	Global
% r	Height
0	1.0549960799224222E-7
1.5E-4	0.7693619753388389
3.0E-4	0.7410190262243536
4.5E-4	0.7038784052495279
6.0E-4	0.666329125822968
7.499999999999999E-4	0.629818662913737
9.0E-4	0.5945703384362735
0.00105	0.5610150670254513
0.0012	0.5286730010274703
0.0013499999999999999	0.4980110625207011
0.0014999999999999998	0.4690953227477218
0.0016499999999999998	0.44147043929177726
0.0018	0.41531362525844956
0.00195	0.3906938368070784
0.0021	0.36777590518826175
0.00225	0.34615519389114807
0.0024	0.3257693566391454
0.0025499999999999997	0.30617907534669214
0.0026999999999999997	0.2876128712729202
0.0028499999999999997	0.2701078009257349
0.0029999999999999996	0.2536370518447044
0.0031499999999999996	0.23815344760392076
0.0032999999999999995	0.22360438640082053
0.0034499999999999995	0.20993703081110582
0.0036	0.19710013569773777
0.00375	0.18504469125059647
0.0039	0.17372413066055029
0.00405	0.1630943662196893
0.0042	0.1531137509126057
0.00435	0.14374300418243796
0.0045	0.13494511924667
0.00465	0.12668526093529953
0.0048	0.11893065928401453
0.0049499999999999995	0.11165050218477995
0.0050999999999999995	0.10481582925498169
0.0052499999999999995	0.09839942834542299
0.005399999999999999	0.09237573560080188
0.005549999999999999	0.086720739631933
0.005699999999999999	0.08141189010987003
0.005849999999999999	0.07642801091727629
0.005999999999999999	0.07174921787106801
0.006149999999999999	0.06735684094791897
0.006299999999999999	0.06323335088892819
0.006449999999999999	0.059362290024692836
0.006599999999999999	0.05572820714073612
0.006749999999999999	0.05231659619217502
0.006899999999999999	0.049113838672071336
0.007049999999999999	0.046107149438410905
0.0072	0.04328452580849997
0.00735	0.040634699735185964
0.0075	0.03814709288651234
0.00765	0.03581177445852174
0.0078	0.033619421558777215
0.007949999999999999	0.03156128200715987
0.0081	0.02962913940820512
0.008249999999999999	0.027815280357924403
0.0084	0.026112463655582754
0.008549999999999999	0.02451389139854051
0.0087	0.023013181845524044
0.008849999999999998	0.02160434394039414
0.0090	0.02028175339516409
0.009149999999999998	0.019040130236791165
0.0093	0.017874517728475064
0.009449999999999998	0.01678026258122854
0.0096	0.01575299637687379
0.00975	0.014788618128291608
0.009899999999999999	0.013883277907293948
0.01005	0.013033361474907348
0.010199999999999999	0.012235475852469119
0.01035	0.011486435776187163
0.010499999999999999	0.010783250980891581
0.01065	0.01012311426232215
0.010799999999999999	0.00950339027026934
0.01095	0.008921604987728206
0.011099999999999999	0.008375435854244596
0.01125	0.007862702493850631
0.011399999999999999	0.007381358010629016
0.01155	0.006929480817223553
0.011699999999999999	0.006505266963545228
0.01185	0.006107022935136185
0.011999999999999999	0.00573315889243425
0.01215	0.005382182323858934
0.012299999999999998	0.005052692087590572
0.01245	0.004743372817915042
0.012599999999999998	0.004452989674161084
0.01275	0.004180383411074148
0.012899999999999998	0.003924465750887766
0.013049999999999999	0.0036842150388493333
0.013199999999999998	0.0034586721645884578
0.013349999999999999	0.0032469367332534646
0.013499999999999998	0.00304816347101776
0.013649999999999999	0.0028615588506289767
0.013799999999999998	0.0026863779235600247
0.013949999999999999	0.002521921346069813
0.014099999999999998	0.0023675325873390033
0.014249999999999999	0.002222595308534729
0.0144	0.002086530902269299
0.014549999999999999	0.001958796182771353
0.0147	0.0018388812174028751
0.014849999999999999	0.0017263072909226953
0.015	0.0016206249944371374
0.015149999999999999	0.0015214124312860644
0.0153	0.0014282735327633383
0.015449999999999998	0.0013408364769865425
0.0156	0.0012587522045156522
0.01575	0.0011816930249052998
0.015899999999999997	0.0011093513084633167
0.01605	0.0010414382582087328
0.0162	9.776827569327028E-4
0.01635	9.178302848688763E-4
0.016499999999999997	8.616419036250021E-4
0.016649999999999998	8.088933023088708E-4
0.0168	7.593739020389865E-4
0.01695	7.128860153223982E-4
0.017099999999999997	6.69244056813018E-4
0.017249999999999998	6.282738024842784E-4
0.0174	5.898116940521338E-4
0.01755	5.537041860895281E-4
0.017699999999999997	5.198071329930247E-4
0.017849999999999998	4.8798521358033167E-4
0.018	4.581113908663542E-4
0.01815	4.300664048750652E-4
0.018299999999999997	4.0373829660950725E-4
0.018449999999999998	3.7902196102152186E-4
0.0186	3.558187274949157E-4
0.01875	3.340359658650931E-4
0.018899999999999997	3.1358671669180234E-4
0.019049999999999997	2.943893440631744E-4
0.0192	2.76367209725216E-4
0.01935	2.594483671080151E-4
0.0195	2.4356527411756383E-4
0.019649999999999997	2.2865452351414242E-4
0.019799999999999998	2.1465658974436077E-4
0.01995	2.0151559135433232E-4
0.0201	1.8917906785969837E-4
0.020249999999999997	1.7759777035620172E-4
0.020399999999999998	1.6672546488675092E-4
0.02055	1.565187478770001E-4
0.0207	1.4693687285994878E-4
0.020849999999999997	1.37941587820711E-4
0.020999999999999998	1.2949698248621716E-4
0.02115	1.2156934493960563E-4
0.0213	1.1412702711047832E-4
0.021449999999999997	1.0714031832959369E-4
0.021599999999999998	1.0058132681079382E-4
0.02175	9.442386826808272E-5
0.0219	8.864336134380733E-5
0.022049999999999997	8.321672958888664E-5
0.022199999999999998	7.812230917870103E-5
0.02235	7.33397625991618E-5
0.0225	6.884999732941864E-5
0.022649999999999997	6.463508966793755E-5
0.022799999999999997	6.0678213194240376E-5
0.022949999999999998	5.696357158224351E-5
0.0231	5.347633550029399E-5
0.023249999999999996	5.020258351307957E-5
0.023399999999999997	4.71292463725936E-5
0.023549999999999998	4.424405495347071E-5
0.0237	4.153549121556049E-5
0.023849999999999996	3.8992742242419344E-5
0.023999999999999997	3.6605657066554526E-5
0.024149999999999998	3.4364706152365245E-5
0.0243	3.226094335700229E-5
0.02445	3.0285970185688388E-5
0.024599999999999997	2.843190231624025E-5
0.024749999999999998	2.6691338091173116E-5
0.0249	2.5057328941010377E-5
0.02505	2.3523351713849652E-5
0.025199999999999997	2.208328259352588E-5
0.025349999999999998	2.0731372639642384E-5
0.0255	1.9462224854311234E-5
0.02565	1.827077265779869E-5
0.025799999999999997	1.7152259620442347E-5
0.025949999999999997	1.6102220506492046E-5
0.026099999999999998	1.5116463418357977E-5
0.02625	1.419105310952671E-5
0.026399999999999996	1.3322295218305885E-5
0.026549999999999997	1.2506721562436073E-5
0.026699999999999998	1.1741076262461747E-5
0.02685	1.102230278379103E-5
0.026999999999999996	1.0347531686358016E-5
0.027149999999999997	9.714069195346163E-6
0.027299999999999998	9.119386467042674E-6
0.02745	8.56110943325401E-6
0.027599999999999996	8.037009404165517E-6
0.027749999999999997	7.5449940986888124E-6
0.027899999999999998	7.0830993331653036E-6
0.02805	6.649481166354049E-6
0.028199999999999996	6.242408539982012E-6
0.028349999999999997	5.860256375530305E-6
0.028499999999999998	5.501499071456537E-6
0.02865	5.164704423011393E-6
0.0288	4.848527907997661E-6
0.028949999999999997	4.551707310911845E-6
0.029099999999999997	4.273057681658021E-6
0.029249999999999998	4.011466632416756E-6
0.0294	3.7658898345807364E-6
0.029549999999999996	3.5353469363810516E-6
0.029699999999999997	3.318917577994091E-6
0.029849999999999998	3.115737744853144E-6
0.03	2.9249963090205804E-6
0.030149999999999996	2.745931828157436E-6
0.030299999999999997	2.5778294383341193E-6
0.030449999999999998	2.420018057529172E-6
0.0306	2.271867689037603E-6
0.030749999999999996	2.1327868893234695E-6
0.030899999999999997	2.002220438159198E-6
0.031049999999999998	1.8796470970030078E-6
0.0312	1.764577537068276E-6
0.031349999999999996	1.6565523876607153E-6
0.0315	1.5551403910079458E-6
0.03165	1.4599367136405658E-6
0.031799999999999995	1.3705612805285437E-6
0.03195	1.2866572920799557E-6
0.0321	1.2078898001456826E-6
0.032249999999999994	1.133944352351428E-6
0.0324	1.064525741262372E-6
0.032549999999999996	9.993568607097377E-7
0.0327	9.381775259339381E-7
0.03285	8.807435132938555E-7
0.032999999999999995	8.26825538947693E-7
0.03315	7.762083446145729E-7
0.033299999999999996	7.286898759531976E-7
0.033449999999999994	6.840804279310908E-7
0.0336	6.422019121396035E-7
0.033749999999999995	6.028871406850272E-7
0.0339	5.65979169188011E-7
0.03405	5.313306604869851E-7
0.034199999999999994	4.988032834518821E-7
0.03435	4.682671963403074E-7
0.034499999999999996	4.3960047903139896E-7
0.03465	4.126887085791931E-7
0.0348	3.8742444484363855E-7
0.034949999999999995	3.6370681841022845E-7
0.0351	3.414411583486244E-7
0.03525	3.205385709275538E-7
0.035399999999999994	3.009156215826415E-7
0.03555	2.824939512540932E-7
0.035699999999999996	2.65200039763395E-7
0.03585	2.4896483628789103E-7
0.036	2.3372353047157424E-7
0.036149999999999995	2.194152792250197E-7
0.0363	2.0598295884529174E-7
0.036449999999999996	1.9337295451724272E-7
0.036599999999999994	1.8153490540185688E-7
0.03675	1.7042157843841376E-7
0.036899999999999995	1.5998858591218065E-7
0.03705	1.5019429576397185E-7
0.0372	1.4099959103183423E-7
0.037349999999999994	1.3236778443433035E-7
0.0375	1.24264397500187E-7
0.037649999999999996	1.1665708958257469E-7
0.03779999999999999	1.0951550022118966E-7
0.03795	1.0281109549610783E-7
0.038099999999999995	9.65171363884007E-8
0.03825	9.060848751422706E-8
0.0384	8.506154588902339E-8
0.038549999999999994	7.98541929057292E-8
0.0387	7.496561539676941E-8
0.038849999999999996	7.037632647795537E-8
0.039	6.60679721637689E-8
0.03915	6.202338235278783E-8
0.039299999999999995	5.822638820038892E-8
0.03945	5.466184369043138E-8
0.039599999999999996	5.1315516689101595E-8
0.039749999999999994	4.817404826873399E-8
0.0399	4.5224891973096045E-8
0.040049999999999995	4.245628735898083E-8
0.0402	3.985716509268819E-8
0.04035	3.741716128196972E-8
0.040499999999999994	3.51265357253414E-8
0.04065	3.297612720936535E-8
0.040799999999999996	3.0957377045610363E-8
0.04094999999999999	2.9062204578693516E-8
0.0411	2.7283053805529233E-8
0.041249999999999995	2.5612821431267475E-8
0.0414	2.4044838437389708E-8
0.04155	2.2572840910609627E-8
0.041699999999999994	2.119096855543705E-8
0.04185	1.9893675883263496E-8
0.041999999999999996	1.8675815319595886E-8
0.04214999999999999	1.753250613361196E-8
0.0423	1.645918963424803E-8
0.042449999999999995	1.5451578133098416E-8
0.0426	1.4505652032142076E-8
0.042749999999999996	1.361763645069083E-8
0.042899999999999994	1.278397823592772E-8
0.04305	1.2001365706032691E-8
0.043199999999999995	1.1266650590088223E-8
0.04335	1.0576925807807775E-8
0.0435	9.929420121405015E-9
0.043649999999999994	9.321550369210972E-9
0.0438	8.750901506657616E-9
0.043949999999999996	8.215179025203254E-9
0.04409999999999999	7.712259913035013E-9
0.04425	7.2401220481437304E-9
0.044399999999999995	6.79689411400236E-9
0.04455	6.3807950007767625E-9
0.0447	5.990174826800622E-9
0.044849999999999994	5.623456971872481E-9
0.045	5.279201079105806E-9
0.045149999999999996	4.9560147549874925E-9
0.04529999999999999	4.652614565038182E-9
0.04545	4.367783724209773E-9
0.045599999999999995	4.100398873603054E-9
0.04575	3.849373585138864E-9
0.045899999999999996	3.6137218499854027E-9
0.046049999999999994	3.3924947576356285E-9
0.0462	3.1848075491022583E-9
0.046349999999999995	2.9898411335085225E-9
0.04649999999999999	2.806807003326268E-9
0.04665	2.6349774998012996E-9
0.046799999999999994	2.473665671941473E-9
0.04695	2.3222349120352886E-9
0.047099999999999996	2.1800637599016034E-9
0.04724999999999999	2.046611522643378E-9
0.0474	1.921313825968224E-9
0.047549999999999995	1.8036969016587802E-9
0.04769999999999999	1.6932757400524034E-9
0.04785	1.5896172778949246E-9
0.047999999999999994	1.4923037172789595E-9
0.04815	1.4009439489067168E-9
0.048299999999999996	1.3151820845065258E-9
0.04844999999999999	1.2346653831504161E-9
0.0486	1.1590830010342953E-9
0.048749999999999995	1.0881236177397269E-9
0.0489	1.0215117036116702E-9
0.049049999999999996	9.589769970690615E-10
0.049199999999999994	9.004419180420502E-10
0.04935	8.462944897639221E-10
0.049499999999999995	7.960731703967507E-10
0.04964999999999999	7.488308995105389E-10
0.0498	7.043976459930065E-10
0.049949999999999994	6.625974901530452E-10
0.0501	6.22698386963239E-10
0.050249999999999996	5.852139327142035E-10
0.05039999999999999	5.498431269857E-10
0.05055	5.167776975758565E-10
0.050699999999999995	4.861072848557849E-10
0.05084999999999999	4.5726658058631454E-10
0.051	4.301303289173994E-10
0.051149999999999994	4.046038905766784E-10
0.0513	3.805954166910098E-10
0.051449999999999996	3.5801151733672584E-10
0.05159999999999999	3.367657207713898E-10
0.05175	3.16779571857899E-10
0.051899999999999995	2.979859172502253E-10
0.05204999999999999	2.8030019545769557E-10
0.052199999999999996	2.6366770827629665E-10
0.052349999999999994	2.4801836196469605E-10
0.0525	2.3330473507375035E-10
0.052649999999999995	2.1945670413823273E-10
0.05279999999999999	2.064395577643835E-10
0.05295	1.9418598636411878E-10
0.053099999999999994	1.8266219317903175E-10
0.05325	1.718212354113602E-10
0.053399999999999996	1.616285305214892E-10
0.05354999999999999	1.5203230756970538E-10
0.0537	1.430163784946202E-10
0.053849999999999995	1.3452839394970622E-10
0.05399999999999999	1.2654413765945014E-10
0.05415	1.1903342994054143E-10
0.054299999999999994	1.1197158996099754E-10
0.05445	1.0532871207168503E-10
0.054599999999999996	9.907636393696998E-11
0.05474999999999999	9.31977546892204E-11
0.0549	8.766726259242963E-11
0.055049999999999995	8.246324365820112E-11
0.05519999999999999	7.757071398340854E-11
0.055349999999999996	7.296754406680537E-11
0.055499999999999994	6.863830768444708E-11
0.05565	6.456512866741682E-11
0.055799999999999995	6.073194145890706E-11
0.05594999999999999	5.713273593165655E-11
0.0561	5.373972100023341E-11
0.056249999999999994	5.054889706624718E-11
0.05639999999999999	4.7550676437522906E-11
0.056549999999999996	4.472854742764827E-11
0.05669999999999999	4.2076473704638766E-11
0.05685	3.957678984714041E-11
0.056999999999999995	3.722933339130112E-11
0.05714999999999999	3.5020782023467616E-11
0.0573	3.2941242522011775E-11
0.057449999999999994	3.0986909641601156E-11
0.0576	2.914988588123029E-11
0.057749999999999996	2.741954016085506E-11
0.05789999999999999	2.5790064549084297E-11
0.05805	2.4263086837500324E-11
0.058199999999999995	2.2821478802079612E-11
0.05834999999999999	2.146684556111932E-11
0.058499999999999996	2.0192360718881318E-11
0.058649999999999994	1.899549855910992E-11
0.0588	1.786874699822135E-11
0.058949999999999995	1.6806330353760122E-11
0.05909999999999999	1.5810513679637128E-11
0.05925	1.487287668949128E-11
0.059399999999999994	1.3990413464709814E-11
0.05954999999999999	1.3156698868501963E-11
0.059699999999999996	1.2379322576059136E-11
0.059849999999999993	1.1641738313953889E-11
0.06	1.0953884059430156E-11
