# Supplementary material for: Pulsed Eddy Current Sensing for Critical Pipe Condition Assessment
Source: Sensors (Basel). 2017 Sep 26;17(10):2208. doi: 10.3390/s17102208 (PMC5677363; doi:10.3390/s17102208)
Supplement: Supplementary file 1 [file sensors-17-02208-s001.zip › Supplementary_Material_Pulsed_Eddy_Current_Sensing_for_Critical_Pipe/Plot Simulated Signals/X5_lo.csv]

% Model	Sensors_Paper.mph
% Version	COMSOL 4.4.0.248
% Date	Jul 27 2017, 23:53
% Dimension	1
% Nodes	401
% Expressions	1
% Description	Global
% r	Height
0	1.755303975388378E-7
1.5E-4	0.7874505025424449
3.0E-4	0.7369395434680609
4.5E-4	0.6851538376490344
6.0E-4	0.636740482474755
7.499999999999999E-4	0.5917077839412782
9.0E-4	0.5492468087648957
0.00105	0.5101209275074488
0.0012	0.4735978684971147
0.0013499999999999999	0.4395538873001124
0.0014999999999999998	0.40710457618736695
0.0016499999999999998	0.37670174130677064
0.0018	0.34840821166845526
0.00195	0.322155137059496
0.0021	0.2978308278208357
0.00225	0.27531210350567126
0.0024	0.25447574441056636
0.0025499999999999997	0.2352028573604949
0.0026999999999999997	0.21738058364633786
0.0028499999999999997	0.20090272548167937
0.0029999999999999996	0.1856698842736511
0.0031499999999999996	0.17158935517063043
0.0032999999999999995	0.15857489154185203
0.0034499999999999995	0.14654639927197335
0.0036	0.1354295956957594
0.00375	0.12515565465902795
0.0039	0.11566085128030927
0.00405	0.10688621495829985
0.0042	0.09877719585577832
0.00435	0.09128334787538514
0.0045	0.08435802966115395
0.00465	0.07795812417663078
0.0048	0.07204377676938303
0.0049499999999999995	0.06657815122376164
0.0050999999999999995	0.061527203055812676
0.0052499999999999995	0.05685946916350154
0.005399999999999999	0.05254587287760199
0.005549999999999999	0.04855954343794049
0.005699999999999999	0.044875648930366545
0.005849999999999999	0.04147124174985088
0.005999999999999999	0.03832511569655933
0.006149999999999999	0.03541767385969757
0.006299999999999999	0.03273080649495205
0.006449999999999999	0.030247778152445354
0.006599999999999999	0.0279531233628187
0.006749999999999999	0.025832550237664936
0.006899999999999999	0.0238728513869411
0.007049999999999999	0.022061821599732027
0.0072	0.020388181775726932
0.00735	0.018841508633212205
0.0075	0.01741216975487397
0.00765	0.01609126356607253
0.0078	0.01487056387063883
0.007949999999999999	0.013742468598022022
0.0081	0.012699952441633489
0.008249999999999999	0.011736523092800375
0.0084	0.010846180797029138
0.008549999999999999	0.010023380980255993
0.0087	0.009262999711802108
0.008849999999999998	0.00856030178861921
0.0090	0.007910911241690648
0.009149999999999998	0.007310784080703807
0.0093	0.00675618310700839
0.009449999999999998	0.006243654637867418
0.0096	0.005770006996817349
0.00975	0.005332290636198813
0.009899999999999999	0.004927779767863117
0.01005	0.004553955387655928
0.010199999999999999	0.004208489587805356
0.01035	0.0038892310596561567
0.010499999999999999	0.0035941916961638306
0.01065	0.0033215342109613275
0.010799999999999999	0.0030695606966270935
0.01095	0.002836702051086325
0.011099999999999999	0.0026215082061142835
0.01125	0.002422639097193908
0.011399999999999999	0.0022388563184357656
0.01155	0.002069015410575201
0.011699999999999999	0.0019120587340414887
0.01185	0.0017670088826853894
0.011999999999999999	0.0016329625971817621
0.01215	0.0015090851401452555
0.012299999999999998	0.0013946050979821616
0.01245	0.0012888095771177992
0.012599999999999998	0.0011910397645312747
0.01275	0.0011006868252458162
0.012899999999999998	0.0010171881108879289
0.013049999999999999	9.400236559503384E-4
0.013199999999999998	8.687129398530913E-4
0.013349999999999999	8.028118945938445E-4
0.013499999999999998	7.419101394462664E-4
0.013649999999999999	6.856284254126056E-4
0.013799999999999998	6.336162735584171E-4
0.013949999999999999	5.855497924758303E-4
0.014099999999999998	5.411296613611778E-4
0.014249999999999999	5.000792660502898E-4
0.0144	4.621429765090703E-4
0.014549999999999999	4.2708455491596517E-4
0.0147	3.9468568460622146E-4
0.014849999999999999	3.6474461054327866E-4
0.015	3.3707488292636443E-4
0.015149999999999999	3.115041961601697E-4
0.0153	2.878733158282536E-4
0.015449999999999998	2.660350871441548E-4
0.0156	2.4585351856049286E-4
0.01575	2.272029349210912E-4
0.015899999999999997	2.0996719485838738E-4
0.01605	1.9403896755995552E-4
0.0162	1.7931906438760418E-4
0.01635	1.6571582118656467E-4
0.016499999999999997	1.531445275360836E-4
0.016649999999999998	1.4152689915925297E-4
0.0168	1.307905904856685E-4
0.01695	1.208687441131991E-4
0.017099999999999997	1.1169957448620565E-4
0.017249999999999998	1.032259831253863E-4
0.0174	9.539520308384606E-5
0.01755	8.815847033626324E-5
0.017699999999999997	8.147072013460664E-5
0.017849999999999998	7.529030634627646E-5
0.018	6.957874216212644E-5
0.01815	6.430046038673022E-5
0.018299999999999997	5.9422591986902906E-5
0.018449999999999998	5.491476136844454E-5
0.0186	5.074889726874964E-5
0.01875	4.689905792201094E-5
0.018899999999999997	4.334126950813619E-5
0.019049999999999997	4.005337689094588E-5
0.0192	3.701490561747645E-5
0.01935	3.420693445513175E-5
0.0195	3.1611977532815456E-5
0.019649999999999997	2.9213875473806805E-5
0.019799999999999998	2.6997694764272595E-5
0.01995	2.4949634741962253E-5
0.0201	2.305694167863046E-5
0.020249999999999997	2.130782936830882E-5
0.020399999999999998	1.969140567261981E-5
0.02055	1.819760477375929E-5
0.0207	1.6817124431051636E-5
0.020849999999999997	1.5541368099352336E-5
0.020999999999999998	1.4362391336315586E-5
0.02115	1.3272852404751445E-5
0.0213	1.226596649850739E-5
0.021449999999999997	1.1335463512773267E-5
0.021599999999999998	1.047554899498847E-5
0.02175	9.680868070111422E-6
0.0219	8.946472075535464E-6
0.022049999999999997	8.267787766787433E-6
0.022199999999999998	7.640588827348837E-6
0.02235	7.060969540483812E-6
0.0225	6.525320497125273E-6
0.022649999999999997	6.030306081678124E-6
0.022799999999999997	5.572843737874129E-6
0.022949999999999998	5.1500847351604435E-6
0.0231	4.7593964661330505E-6
0.023249999999999996	4.398346024132574E-6
0.023399999999999997	4.064685066401571E-6
0.023549999999999998	3.7563358169124623E-6
0.0237	3.4713781072240726E-6
0.023849999999999996	3.2080374518491535E-6
0.023999999999999997	2.9646739560321095E-6
0.024149999999999998	2.739772157472206E-6
0.0243	2.531931530705614E-6
0.02445	2.3398578014089453E-6
0.024599999999999997	2.1623549069983456E-6
0.024749999999999998	1.9983174638207194E-6
0.0249	1.8467240009086868E-6
0.02505	1.706630497630079E-6
0.025199999999999997	1.5771645698164746E-6
0.025349999999999998	1.4575199917783481E-6
0.0255	1.346951721145595E-6
0.02565	1.2447712218263743E-6
0.025799999999999997	1.150342191642348E-6
0.025949999999999997	1.0630765975095953E-6
0.026099999999999998	9.824310170073638E-7
0.02625	9.079032621110006E-7
0.026399999999999996	8.390292161758765E-7
0.026549999999999997	7.753799967563028E-7
0.026699999999999998	7.165592468688983E-7
0.02685	6.622006628980499E-7
0.026999999999999996	6.119657574374283E-7
0.027149999999999997	5.655416952919122E-7
0.027299999999999998	5.226393910554725E-7
0.02745	4.829916792681816E-7
0.027599999999999996	4.463516615731303E-7
0.027749999999999997	4.1249118381042907E-7
0.027899999999999998	3.8119936922586386E-7
0.02805	3.5228137823436263E-7
0.028199999999999996	3.2555711724257767E-7
0.028349999999999997	3.008601738102555E-7
0.028499999999999998	2.780367565362012E-7
0.02865	2.569447358821248E-7
0.0288	2.3745276248631715E-7
0.028949999999999997	2.1943947041356913E-7
0.029099999999999997	2.0279266885669259E-7
0.029249999999999998	1.8740870022816082E-7
0.0294	1.731917786451776E-7
0.029549999999999996	1.6005335186103092E-7
0.029699999999999997	1.4791161966432133E-7
0.029849999999999998	1.366909572092836E-7
0.03	1.2632150792326247E-7
0.030149999999999996	1.1673869137703927E-7
0.030299999999999997	1.0788282835575785E-7
0.030449999999999998	9.969877699527452E-8
0.0306	9.213557199063746E-8
0.030749999999999996	8.514611888088477E-8
0.030899999999999997	7.868688533782753E-8
0.031049999999999998	7.271765290162968E-8
0.0312	6.720125298343823E-8
0.031349999999999996	6.210333386319616E-8
0.0315	5.739213888824901E-8
0.03165	5.3038332881979715E-8
0.031799999999999995	4.90148227369205E-8
0.03195	4.5296527314009424E-8
0.0321	4.186031044449958E-8
0.032249999999999994	3.868476311226394E-8
0.0324	3.57501146442367E-8
0.032549999999999996	3.303809377555649E-8
0.0327	3.0531803042012224E-8
0.03285	2.8215646570294623E-8
0.032999999999999995	2.6075188366560348E-8
0.03315	2.4097108939963306E-8
0.033299999999999996	2.226909490983325E-8
0.033449999999999994	2.057974642453207E-8
0.0336	1.9018554415923935E-8
0.033749999999999995	1.7575797667286504E-8
0.0339	1.6242485081243943E-8
0.03405	1.5010326919839633E-8
0.034199999999999994	1.3871629765790562E-8
0.03435	1.281932177906602E-8
0.034499999999999996	1.1846841725923534E-8
0.03465	1.0948132462426944E-8
0.0348	1.0117603555251958E-8
0.034949999999999995	9.35007585504598E-9
0.0351	8.640771756346896E-9
0.03525	7.985283614805479E-9
0.035399999999999994	7.3795092468999765E-9
0.03555	6.819699016614715E-9
0.035699999999999996	6.302349486460767E-9
0.03585	5.824255071685818E-9
0.036	5.382418267619764E-9
0.036149999999999995	4.974110038202125E-9
0.0363	4.596768342500947E-9
0.036449999999999996	4.248055845616636E-9
0.036599999999999994	3.925796491380023E-9
0.03675	3.627980762124996E-9
0.036899999999999995	3.3527633339448215E-9
0.03705	3.0984181334579718E-9
0.0372	2.8633720623118903E-9
0.037349999999999994	2.6461569085733847E-9
0.0375	2.445413732457524E-9
0.037649999999999996	2.2599058292140297E-9
0.03779999999999999	2.088468340936875E-9
0.03795	1.9300346728691807E-9
0.038099999999999995	1.7836225957865369E-9
0.03825	1.648316354983953E-9
0.0384	1.5232739306434185E-9
0.038549999999999994	1.4077153648348723E-9
0.0387	1.3009268471969976E-9
0.038849999999999996	1.202236279514467E-9
0.039	1.1110356614222471E-9
0.03915	1.0267525429107952E-9
0.039299999999999995	9.488594798006664E-10
0.03945	8.768799075547963E-10
0.039599999999999996	8.103614878227833E-10
0.039749999999999994	7.488856942699095E-10
0.0399	6.920738087379724E-10
0.040049999999999995	6.395734975720252E-10
0.0402	5.910552934385329E-10
0.04035	5.462154915634701E-10
0.040499999999999994	5.047820372608247E-10
0.04065	4.664876120254333E-10
0.040799999999999996	4.311002260107971E-10
0.04094999999999999	3.9839730313197216E-10
0.0411	3.6817245342851225E-10
0.041249999999999995	3.402446755140743E-10
0.0414	3.1443193493422607E-10
0.04155	2.9058013622305946E-10
0.041699999999999994	2.685387075160791E-10
0.04185	2.4816238984646566E-10
0.041999999999999996	2.293396582765724E-10
0.04214999999999999	2.1194212203017668E-10
0.0423	1.958626202118723E-10
0.042449999999999995	1.8100585725917358E-10
0.0426	1.6727479543182314E-10
0.042749999999999996	1.5458279945951862E-10
0.042899999999999994	1.4285772839562086E-10
0.04305	1.320199731213534E-10
0.043199999999999995	1.2200699333872906E-10
0.04335	1.1274544032493981E-10
0.0435	1.041980221804363E-10
0.043649999999999994	9.629700641727058E-11
0.0438	8.898242108841142E-11
0.043949999999999996	8.223767190424452E-11
0.04409999999999999	7.599958718795625E-11
0.04425	7.02327635553132E-11
0.044399999999999995	6.490534412320407E-11
0.04455	5.998106658365722E-11
0.0447	5.543050915055896E-11
0.044849999999999994	5.12272691173323E-11
0.045	4.733776403956963E-11
0.045149999999999996	4.3749975985951517E-11
0.04529999999999999	4.042948546826787E-11
0.04545	3.7364610166562206E-11
0.045599999999999995	3.45276504639751E-11
0.04575	3.190870448490654E-11
0.045899999999999996	2.949029661888003E-11
0.046049999999999994	2.725038927116533E-11
0.0462	2.5184890463887585E-11
0.046349999999999995	2.3273509922126785E-11
0.04649999999999999	2.150631722532502E-11
0.04665	1.9877817782004505E-11
0.046799999999999994	1.8369391626764134E-11
0.04695	1.6972742551559018E-11
0.047099999999999996	1.5689467531150968E-11
0.04724999999999999	1.4498629237682126E-11
0.0474	1.33938615076922E-11
0.047549999999999995	1.2387225845936805E-11
0.04769999999999999	1.1437692760071445E-11
0.04785	1.0574332923668196E-11
0.047999999999999994	9.77187527773885E-12
0.04815	9.030031500131579E-12
0.048299999999999996	8.346442504460153E-12
0.04844999999999999	7.714505987451588E-12
0.0486	7.1238675370992025E-12
0.048749999999999995	6.589041543519798E-12
0.0489	6.086300098043975E-12
0.049049999999999996	5.625899550142095E-12
0.049199999999999994	5.209071119322235E-12
0.04935	4.8185518330789924E-12
0.049499999999999995	4.462162239419901E-12
0.04964999999999999	4.138229417951024E-12
0.0498	3.8356427530677E-12
0.049949999999999994	3.554542824634839E-12
0.0501	3.2876727924902444E-12
0.050249999999999996	3.046149938128064E-12
0.05039999999999999	2.8261731670183183E-12
0.05055	2.608483036795863E-12
0.050699999999999995	2.4202027698601256E-12
0.05084999999999999	2.2428868844961253E-12
0.051	2.079599071740695E-12
0.051149999999999994	1.927190564693227E-12
0.0513	1.787608275869512E-12
0.051449999999999996	1.656572322667957E-12
0.05159999999999999	1.5356109419493065E-12
0.05175	1.4244137269491242E-12
0.051899999999999995	1.320941052812157E-12
0.05204999999999999	1.2231309145904148E-12
0.052199999999999996	1.1353647853066204E-12
0.052349999999999994	1.0491966846016223E-12
0.0525	9.772243673502436E-13
0.052649999999999995	9.039732136383462E-13
0.05279999999999999	8.374250863342032E-13
0.05295	7.7624194250217E-13
0.053099999999999994	7.187588918016761E-13
0.05325	6.684714553745671E-13
0.053399999999999996	6.193362014181659E-13
0.05354999999999999	5.731450953113588E-13
0.0537	5.310345897779717E-13
0.053849999999999995	4.935538685535257E-13
0.05399999999999999	4.585848286324841E-13
0.05415	4.2146995576942947E-13
0.054299999999999994	3.936630128441786E-13
0.05445	3.6556744551361355E-13
0.054599999999999996	3.3656691573032067E-13
0.05474999999999999	3.112791126071022E-13
0.0549	2.9020781969374334E-13
0.055049999999999995	2.697756102990297E-13
0.05519999999999999	2.4930845480993514E-13
0.055349999999999996	2.314405276240031E-13
0.055499999999999994	2.1404252347200385E-13
0.05565	1.9751061562752336E-13
0.055799999999999995	1.8402596661067932E-13
0.05594999999999999	1.712056049013666E-13
0.0561	1.5802860502124328E-13
0.056249999999999994	1.4584522036241131E-13
0.05639999999999999	1.3541611245748188E-13
0.056549999999999996	1.2791453273944365E-13
0.05669999999999999	1.1678103507937499E-13
0.05685	1.0821836798154198E-13
0.056999999999999995	1.0012037269913086E-13
0.05714999999999999	9.323938908172897E-14
0.0573	8.549353059288768E-14
0.057449999999999994	8.198236864547171E-14
0.0576	7.159209679813098E-14
0.057749999999999996	7.021730622225918E-14
0.05789999999999999	6.559293355058619E-14
0.05805	5.71112249532343E-14
0.058199999999999995	5.517005635471746E-14
0.05834999999999999	5.159758908880703E-14
0.058499999999999996	4.5227773915194313E-14
0.058649999999999994	4.485412085572541E-14
0.0588	3.9819999938545603E-14
0.058949999999999995	3.744004336457132E-14
0.05909999999999999	3.628783106154644E-14
0.05925	3.1004271526100256E-14
0.059399999999999994	3.126783518339491E-14
0.05954999999999999	2.7306090129908793E-14
0.059699999999999996	2.6845870708255564E-14
0.059849999999999993	2.2049601904320768E-14
0.06	2.4468192062460384E-14
